# Supplementary material for: A Comprehensive Larval microRNA Atlas of Hyphantria cunea Identifies Candidate miRNAs and Potential Molecular Targets for Green Pest Management
Source: Int J Mol Sci. 2026 Apr 27;27(9):3884. doi: 10.3390/ijms27093884 (PMC13164255; doi:10.3390/ijms27093884)
Supplement: Supplementary file 1 [file ijms-27-03884-s001.zip › Supplementary Tables.xlsx]

## Sheet: Table S1
Table S1: Summary of raw data processing and QC metrics for the nine small RNA libraries.
Sample	Raw Reads	Reads with adaptor	Too short reads	Too long reads	N reads	Low quality reads	Clean reads	GC(%)	Q20(%)	Q30(%)
L1_1	14927824	14900620(99.00%)	7505466(50.00%)	116164(0%)	44955(0%)	634(0%)	7233279(48.00%)	54.15	99.65	97.04
L1_2	30978208	30922170(99.00%)	12605652(40.00%)	103118(0%)	99546(0%)	625(0%)	18113019(58.00%)	55.08	99.68	97.03
L1_3	15973602	15947227(99.00%)	5934006(37.00%)	616947(3.00%)	54439(0%)	334(0%)	9341463(58.00%)	53.48	99.69	97.2
L4_1	15454540	15428523(99.00%)	7263015(46.00%)	19259(0%)	48173(0%)	260(0%)	8097775(52.00%)	54.8	99.68	97.1
L4_2	15475532	15451909(99.00%)	8035238(51.00%)	28510(0%)	46076(0%)	428(0%)	7341611(47.00%)	55.39	99.67	97.05
L4_3	16405506	16379920(99.00%)	9584647(58.00%)	58149(0%)	46563(0%)	658(0%)	6689861(40.00%)	53.27	99.66	96.98
L7_1	16284405	16256997(99.00%)	7065977(43.00%)	33044(0%)	50659(0%)	324(0%)	9106967(55.00%)	54.64	99.67	97.04
L7_2	16339754	16304927(99.00%)	7365374(45.00%)	19942(0%)	135277(0%)	393(0%)	8783918(53.00%)	54.5	99.67	96.94
L7_3	18623270	18583416(99.00%)	9911789(53.00%)	14990(0%)	137310(0%)	584(0%)	8518726(45.00%)	55.04	99.65	96.84

## Sheet: Table S2
Table S2: Per-library summary of genome alignment statistics for the nine small RNA libraries.
Sample	Clean reads	mapped_reads	mapped_reads(+)	mapped_reads(-)	map rate
L1_1	7233279	4274620	3328278	946342	0.590966
L1_2	18113019	10022249	7759582	2262667	0.553317
L1_3	9341463	4557974	3534963	1023011	0.487929
L4_1	8097775	6846924	5335718	1511206	0.845532
L4_2	7341611	4032860	3354901	677959	0.549315
L4_3	6689861	3700902	3010057	690845	0.553211
L7_1	9106967	5931025	4883050	1047975	0.651262
L7_2	8783918	6341978	5078362	1263616	0.721999
L7_3	8518726	6210058	4974621	1235437	0.728989

## Sheet: Table S3
Table S3: Distribution of annotated small RNA categories across the nine small RNA libraries.
sample	miRNA	rRNA	tRNA	snRNA	snoRNA	exon	intron	novel_miRNA	unknown	unmapped
L1_1	206900	3460169	291056	16520	10313	65022	81224	12275	131141	2958659
L1_2	524975	8378017	439326	18397	17458	159009	159069	34803	291195	8090770
L1_3	255106	3724679	249255	8035	7261	73692	96213	16490	127243	4783489
L4_1	278257	6033508	145859	9304	9017	91882	97025	12039	170033	1250851
L4_2	146756	3558645	149928	7488	4283	40324	45503	6275	73658	3308751
L4_3	105480	3247936	180741	6235	3046	44058	37518	3458	72430	2988959
L7_1	201095	5227426	203609	8829	7645	75689	68964	6568	131200	3175942
L7_2	200041	5577598	233577	9522	7921	88982	80806	6202	137329	2441940
L7_3	240322	5481887	155813	9562	9174	84539	76667	8993	143101	2308668

## Sheet: Table S4
Table S4: Comprehensive annotation and prediction information for all bioinformatically predicted novel miRNA candidates.
Chr01	mireap	precursor	405668	405746	.	+	.	ID=novel-m0001;Count=1163;mfe=-29.70
Chr01	mireap	mature-5p	405678	405700	.	+	.	ID=novel-m0001-5p;Parent=novel-m0001;Count=92;Seq=TACCCTGTAAGACCATGCTTTTG
Chr01	mireap	mature-3p	405715	405736	.	+	.	ID=novel-m0001-3p;Parent=novel-m0001;Count=1071;Seq=GAAGCTCGTCTCTACAGGAATG
Chr01	mireap	precursor	521870	521946	.	+	.	ID=novel-m0002;Count=10;mfe=-22.10
Chr01	mireap	mature-5p	521880	521902	.	+	.	ID=novel-m0002-5p;Parent=novel-m0002;Count=10;Seq=ACCCTGTAGATCCGGTCTTTTGT
Chr01	mireap	precursor	3020750	3020823	.	+	.	ID=novel-m0004;Count=8;mfe=-25.40
Chr01	mireap	mature-5p	3020760	3020780	.	+	.	ID=novel-m0004-5p;Parent=novel-m0004;Count=7;Seq=GACATCTTTCACAAATTCAGG
Chr01	mireap	mature-3p	3020794	3020813	.	+	.	ID=novel-m0004-3p;Parent=novel-m0004;Count=1;Seq=TGAATTAGGGAAAGATCTCA
Chr01	mireap	precursor	3096124	3096209	.	+	.	ID=novel-m0005;Count=5;mfe=-37.60
Chr01	mireap	mature-3p	3096179	3096199	.	+	.	ID=novel-m0005-3p;Parent=novel-m0005;Count=5;Seq=GTTCTTCCGAAACATGTCAAC
Chr01	mireap	precursor	7757163	7757238	.	+	.	ID=novel-m0007;Count=3;mfe=-25.90
Chr01	mireap	mature-5p	7757173	7757192	.	+	.	ID=novel-m0007-5p;Parent=novel-m0007;Count=3;Seq=CACGGAGTAGGGATGAGAAC
Chr01	mireap	precursor	15832361	15832437	.	+	.	ID=novel-m0011;Count=4;mfe=-45.40
Chr01	mireap	mature-5p	15832371	15832390	.	+	.	ID=novel-m0011-5p;Parent=novel-m0011;Count=4;Seq=CTGACGCAGGTGCTTTCCGG
Chr01	mireap	precursor	18779283	18779361	.	+	.	ID=novel-m0014;Count=10512;mfe=-38.50
Chr01	mireap	mature-5p	18779293	18779315	.	+	.	ID=novel-m0014-5p;Parent=novel-m0014;Count=10150;Seq=CGGGGGGAGTAATCGACTTGACT
Chr01	mireap	mature-3p	18779330	18779351	.	+	.	ID=novel-m0014-3p;Parent=novel-m0014;Count=361;Seq=TCAGTCTTTTTCTCTCTCCTAT
Chr01	mireap	precursor	18779416	18779496	.	+	.	ID=novel-m0015;Count=28;mfe=-28.80
Chr01	mireap	mature-5p	18779426	18779448	.	+	.	ID=novel-m0015-5p;Parent=novel-m0015;Count=26;Seq=TGAGGTCGAGGATTACGCAAGCT
Chr01	mireap	mature-3p	18779465	18779486	.	+	.	ID=novel-m0015-3p;Parent=novel-m0015;Count=2;Seq=CTGCGAAACCCTTGAATTTTCT
Chr01	mireap	precursor	20931347	20931426	.	+	.	ID=novel-m0017;Count=4;mfe=-24.20
Chr01	mireap	mature-3p	20931395	20931416	.	+	.	ID=novel-m0017-3p;Parent=novel-m0017;Count=4;Seq=TAGTACAATTAGTTCAGTCACA
Chr01	mireap	precursor	22348609	22348675	.	+	.	ID=novel-m0018;Count=3;mfe=-37.80
Chr01	mireap	mature-5p	22348619	22348638	.	+	.	ID=novel-m0018-5p;Parent=novel-m0018;Count=3;Seq=CTGGAGCGCCTCCACGGTGG
Chr01	mireap	precursor	22418217	22418293	.	+	.	ID=novel-m0019;Count=4;mfe=-45.40
Chr01	mireap	mature-5p	22418227	22418246	.	+	.	ID=novel-m0019-5p;Parent=novel-m0019;Count=4;Seq=CTGACGCAGGTGCTTTCCGG
Chr01	mireap	precursor	23540506	23540583	.	+	.	ID=novel-m0020;Count=1211;mfe=-30.40
Chr01	mireap	mature-3p	23540552	23540573	.	+	.	ID=novel-m0020-3p;Parent=novel-m0020;Count=1211;Seq=CTTTGCCCTCAGAAACCGAAAG
Chr01	mireap	precursor	23540755	23540831	.	+	.	ID=novel-m0021;Count=31828;mfe=-26.70
Chr01	mireap	mature-5p	23540765	23540784	.	+	.	ID=novel-m0021-5p;Parent=novel-m0021;Count=10;Seq=TCGGTTTTGAGGGTGAAACT
Chr01	mireap	mature-3p	23540800	23540821	.	+	.	ID=novel-m0021-3p;Parent=novel-m0021;Count=31818;Seq=CTTTGCCCTCAGAAACTGAAAC
Chr01	mireap	precursor	23541007	23541080	.	+	.	ID=novel-m0022;Count=10280;mfe=-26.70
Chr01	mireap	mature-5p	23541017	23541036	.	+	.	ID=novel-m0022-5p;Parent=novel-m0022;Count=20;Seq=TCGGTTGTGAGGGTGAAACT
Chr01	mireap	mature-3p	23541052	23541070	.	+	.	ID=novel-m0022-3p;Parent=novel-m0022;Count=10260;Seq=CTTTGCCCTCAGAAACTGA
Chr01	mireap	precursor	23541259	23541335	.	+	.	ID=novel-m0023;Count=29825;mfe=-27.90
Chr01	mireap	mature-5p	23541269	23541288	.	+	.	ID=novel-m0023-5p;Parent=novel-m0023;Count=26;Seq=TCGGTTTTGAGGGTGAAACT
Chr01	mireap	mature-3p	23541304	23541325	.	+	.	ID=novel-m0023-3p;Parent=novel-m0023;Count=29799;Seq=CTTTGCCCTCAGAAACTGAAAC
Chr01	mireap	precursor	23541512	23541588	.	+	.	ID=novel-m0024;Count=30782;mfe=-29.90
Chr01	mireap	mature-5p	23541522	23541541	.	+	.	ID=novel-m0024-5p;Parent=novel-m0024;Count=10;Seq=TCGGTTTTGAGGGTGAAACT
Chr01	mireap	mature-3p	23541557	23541578	.	+	.	ID=novel-m0024-3p;Parent=novel-m0024;Count=30772;Seq=CTTTGCCCTCAGAAACTGAAAC
Chr01	mireap	precursor	23541770	23541846	.	+	.	ID=novel-m0025;Count=34541;mfe=-26.50
Chr01	mireap	mature-5p	23541780	23541799	.	+	.	ID=novel-m0025-5p;Parent=novel-m0025;Count=23;Seq=TCGGTTTTGAGGGTGAAACT
Chr01	mireap	mature-3p	23541815	23541836	.	+	.	ID=novel-m0025-3p;Parent=novel-m0025;Count=34518;Seq=CTTTGCCCTCAGAAACTGAAAC
Chr01	mireap	precursor	23542023	23542099	.	+	.	ID=novel-m0026;Count=34866;mfe=-28.50
Chr01	mireap	mature-5p	23542033	23542052	.	+	.	ID=novel-m0026-5p;Parent=novel-m0026;Count=35;Seq=TCGGTTTTGAGGGTGAAACT
Chr01	mireap	mature-3p	23542068	23542089	.	+	.	ID=novel-m0026-3p;Parent=novel-m0026;Count=34831;Seq=CTTTGCCCTCAGAAACTGAAAC
Chr01	mireap	precursor	23542276	23542353	.	+	.	ID=novel-m0027;Count=22409;mfe=-29.10
Chr01	mireap	mature-5p	23542286	23542305	.	+	.	ID=novel-m0027-5p;Parent=novel-m0027;Count=23;Seq=TCGGTTTTGAGGGTGAAACT
Chr01	mireap	mature-3p	23542321	23542343	.	+	.	ID=novel-m0027-3p;Parent=novel-m0027;Count=22386;Seq=CTTTGCCCTCAGAAACTGAAACA
Chr01	mireap	precursor	23542534	23542611	.	+	.	ID=novel-m0028;Count=22516;mfe=-27.70
Chr01	mireap	mature-5p	23542544	23542563	.	+	.	ID=novel-m0028-5p;Parent=novel-m0028;Count=23;Seq=TCGGTTTTGAGGGTGAAACT
Chr01	mireap	mature-3p	23542579	23542601	.	+	.	ID=novel-m0028-3p;Parent=novel-m0028;Count=22493;Seq=CTTTGCCCTCAGAAACTGAAACA
Chr01	mireap	precursor	23542787	23542863	.	+	.	ID=novel-m0029;Count=37871;mfe=-28.50
Chr01	mireap	mature-5p	23542797	23542816	.	+	.	ID=novel-m0029-5p;Parent=novel-m0029;Count=35;Seq=TCGGTTTTGAGGGTGAAACT
Chr01	mireap	mature-3p	23542832	23542853	.	+	.	ID=novel-m0029-3p;Parent=novel-m0029;Count=37836;Seq=CTTTGCCCTCAGAAACTGAAAC
Chr01	mireap	precursor	23543040	23543113	.	+	.	ID=novel-m0030;Count=10841;mfe=-27.40
Chr01	mireap	mature-5p	23543050	23543069	.	+	.	ID=novel-m0030-5p;Parent=novel-m0030;Count=41;Seq=TCGGTTTTGAGGGTGAAACT
Chr01	mireap	mature-3p	23543085	23543103	.	+	.	ID=novel-m0030-3p;Parent=novel-m0030;Count=10800;Seq=CTTTGCCCTCAGAAACTGA
Chr01	mireap	precursor	23543386	23543462	.	+	.	ID=novel-m0031;Count=1218;mfe=-30.00
Chr01	mireap	mature-5p	23543396	23543415	.	+	.	ID=novel-m0031-5p;Parent=novel-m0031;Count=26;Seq=TCGGTTTTGAGGGTGAAACT
Chr01	mireap	mature-3p	23543431	23543452	.	+	.	ID=novel-m0031-3p;Parent=novel-m0031;Count=1192;Seq=CTTCGCCCTCAGAAACTGAAAC
Chr01	mireap	precursor	23543639	23543715	.	+	.	ID=novel-m0032;Count=28067;mfe=-26.70
Chr01	mireap	mature-5p	23543649	23543668	.	+	.	ID=novel-m0032-5p;Parent=novel-m0032;Count=41;Seq=TCGGTTTTGAGGGTGAAACT
Chr01	mireap	mature-3p	23543684	23543705	.	+	.	ID=novel-m0032-3p;Parent=novel-m0032;Count=28026;Seq=CTTTGCCCTCAGAAACTGAAAC
Chr01	mireap	precursor	23543892	23543968	.	+	.	ID=novel-m0033;Count=23214;mfe=-29.10
Chr01	mireap	mature-5p	23543902	23543921	.	+	.	ID=novel-m0033-5p;Parent=novel-m0033;Count=21;Seq=TCGGTTTTGAGGGTGAAACT
Chr01	mireap	mature-3p	23543937	23543958	.	+	.	ID=novel-m0033-3p;Parent=novel-m0033;Count=23193;Seq=CTTTGCCCTCAGAAACTGAAAC
Chr01	mireap	precursor	23544145	23544221	.	+	.	ID=novel-m0034;Count=32391;mfe=-28.50
Chr01	mireap	mature-5p	23544155	23544174	.	+	.	ID=novel-m0034-5p;Parent=novel-m0034;Count=41;Seq=TCGGTTTTGAGGGTGAAACT
Chr01	mireap	mature-3p	23544190	23544211	.	+	.	ID=novel-m0034-3p;Parent=novel-m0034;Count=32350;Seq=CTTTGCCCTCAGAAACTGAAAC
Chr01	mireap	precursor	23544397	23544474	.	+	.	ID=novel-m0035;Count=27730;mfe=-29.10
Chr01	mireap	mature-5p	23544407	23544426	.	+	.	ID=novel-m0035-5p;Parent=novel-m0035;Count=21;Seq=TCGGTTTTGAGGGTGAAACT
Chr01	mireap	mature-3p	23544442	23544464	.	+	.	ID=novel-m0035-3p;Parent=novel-m0035;Count=27709;Seq=CTTTGCCCTCAGAAACTGAAACA
Chr01	mireap	precursor	23544650	23544726	.	+	.	ID=novel-m0036;Count=27996;mfe=-28.50
Chr01	mireap	mature-5p	23544660	23544679	.	+	.	ID=novel-m0036-5p;Parent=novel-m0036;Count=40;Seq=TCGGTTTTGAGGGTGAAACT
Chr01	mireap	mature-3p	23544695	23544716	.	+	.	ID=novel-m0036-3p;Parent=novel-m0036;Count=27956;Seq=CTTTGCCCTCAGAAACTGAAAC
Chr01	mireap	precursor	23544901	23544974	.	+	.	ID=novel-m0037;Count=10726;mfe=-20.40
Chr01	mireap	mature-5p	23544911	23544930	.	+	.	ID=novel-m0037-5p;Parent=novel-m0037;Count=50;Seq=TCGGTTTTGAGGATGAAACT
Chr01	mireap	mature-3p	23544946	23544964	.	+	.	ID=novel-m0037-3p;Parent=novel-m0037;Count=10676;Seq=CTTTGCCCTCAGAAACTGA
Chr01	mireap	precursor	23545247	23545323	.	+	.	ID=novel-m0038;Count=29;mfe=-25.00
Chr01	mireap	mature-5p	23545257	23545276	.	+	.	ID=novel-m0038-5p;Parent=novel-m0038;Count=9;Seq=TCGGTTTTGAGGGTGAAACT
Chr01	mireap	mature-3p	23545292	23545313	.	+	.	ID=novel-m0038-3p;Parent=novel-m0038;Count=20;Seq=CTTTGCCCTCAGAAAATGAAAC
Chr01	mireap	precursor	23545495	23545571	.	+	.	ID=novel-m0039;Count=35056;mfe=-28.60
Chr01	mireap	mature-5p	23545505	23545524	.	+	.	ID=novel-m0039-5p;Parent=novel-m0039;Count=40;Seq=TCGGTTTTGAGGGTGAAACT
Chr01	mireap	mature-3p	23545540	23545561	.	+	.	ID=novel-m0039-3p;Parent=novel-m0039;Count=35016;Seq=CTTTGCCCTCAGAAACTGAAAC
Chr01	mireap	precursor	23545747	23545822	.	+	.	ID=novel-m0040;Count=23274;mfe=-29.60
Chr01	mireap	mature-5p	23545757	23545776	.	+	.	ID=novel-m0040-5p;Parent=novel-m0040;Count=31;Seq=TCGGTTTTGAGGGTGAAACT
Chr01	mireap	mature-3p	23545791	23545812	.	+	.	ID=novel-m0040-3p;Parent=novel-m0040;Count=23243;Seq=CTTTGCCCTCAGAAACTGAAAC
Chr01	mireap	precursor	23546239	23546315	.	+	.	ID=novel-m0041;Count=21433;mfe=-26.70
Chr01	mireap	mature-5p	23546249	23546268	.	+	.	ID=novel-m0041-5p;Parent=novel-m0041;Count=26;Seq=TCGGTTTTGAGGGTGAAACT
Chr01	mireap	mature-3p	23546284	23546305	.	+	.	ID=novel-m0041-3p;Parent=novel-m0041;Count=21407;Seq=CTTTGCCCTCAGAAACTGAAAC
Chr01	mireap	precursor	23546492	23546565	.	+	.	ID=novel-m0042;Count=10324;mfe=-25.60
Chr01	mireap	mature-5p	23546502	23546521	.	+	.	ID=novel-m0042-5p;Parent=novel-m0042;Count=52;Seq=TCGGTTTTGAGGGTGAAACT
Chr01	mireap	mature-3p	23546537	23546555	.	+	.	ID=novel-m0042-3p;Parent=novel-m0042;Count=10272;Seq=CTTTGCCCTCAGAAACTGA
Chr01	mireap	precursor	23546991	23547067	.	+	.	ID=novel-m0043;Count=19273;mfe=-26.70
Chr01	mireap	mature-5p	23547001	23547020	.	+	.	ID=novel-m0043-5p;Parent=novel-m0043;Count=52;Seq=TCGGTTTTGAGGGTGAAACT
Chr01	mireap	mature-3p	23547036	23547057	.	+	.	ID=novel-m0043-3p;Parent=novel-m0043;Count=19221;Seq=CTTTGCCCTCAGAAACTGAAAC
Chr01	mireap	precursor	23547244	23547320	.	+	.	ID=novel-m0044;Count=1214;mfe=-31.70
Chr01	mireap	mature-5p	23547254	23547272	.	+	.	ID=novel-m0044-5p;Parent=novel-m0044;Count=3;Seq=TCGGTTTTGAGGGTGAAAC
Chr01	mireap	mature-3p	23547289	23547310	.	+	.	ID=novel-m0044-3p;Parent=novel-m0044;Count=1211;Seq=CTTTGCCCTCAGAAACCGAAAG
Chr01	mireap	precursor	23547492	23547568	.	+	.	ID=novel-m0045;Count=1214;mfe=-33.10
Chr01	mireap	mature-5p	23547502	23547520	.	+	.	ID=novel-m0045-5p;Parent=novel-m0045;Count=3;Seq=TCGGTTTTGAGGGTGAAAC
Chr01	mireap	mature-3p	23547537	23547558	.	+	.	ID=novel-m0045-3p;Parent=novel-m0045;Count=1211;Seq=CTTTGCCCTCAGAAACCGAAAG
Chr01	mireap	precursor	23547740	23547816	.	+	.	ID=novel-m0046;Count=1214;mfe=-33.10
Chr01	mireap	mature-5p	23547750	23547768	.	+	.	ID=novel-m0046-5p;Parent=novel-m0046;Count=3;Seq=TCGGTTTTGAGGGTGAAAC
Chr01	mireap	mature-3p	23547785	23547806	.	+	.	ID=novel-m0046-3p;Parent=novel-m0046;Count=1211;Seq=CTTTGCCCTCAGAAACCGAAAG
Chr01	mireap	precursor	23547996	23548071	.	+	.	ID=novel-m0047;Count=159;mfe=-33.50
Chr01	mireap	mature-5p	23548006	23548025	.	+	.	ID=novel-m0047-5p;Parent=novel-m0047;Count=158;Seq=TCGATTCTGAGGGCCAAGCT
Chr01	mireap	mature-3p	23548041	23548061	.	+	.	ID=novel-m0047-3p;Parent=novel-m0047;Count=1;Seq=CTTTGCCCTTAGAAACGTATA
Chr01	mireap	precursor	24775052	24775136	.	+	.	ID=novel-m0049;Count=3;mfe=-28.60
Chr01	mireap	mature-3p	24775103	24775126	.	+	.	ID=novel-m0049-3p;Parent=novel-m0049;Count=3;Seq=CGTTCCACTCTAACTGCCAGTCTG
Chr01	mireap	precursor	327236	327316	.	-	.	ID=novel-m0051;Count=20;mfe=-32.00
Chr01	mireap	mature-5p	327284	327306	.	-	.	ID=novel-m0051-5p;Parent=novel-m0051;Count=8;Seq=TACCCTGTAGGTCCGGGCTATTG
Chr01	mireap	mature-3p	327246	327267	.	-	.	ID=novel-m0051-3p;Parent=novel-m0051;Count=12;Seq=AAAGCTCGACCCTACAGGTATG
Chr01	mireap	precursor	329644	329722	.	-	.	ID=novel-m0052;Count=51;mfe=-25.40
Chr01	mireap	mature-5p	329690	329712	.	-	.	ID=novel-m0052-5p;Parent=novel-m0052;Count=51;Seq=TACCCTGCAGATCCGGTCTCTTG
Chr01	mireap	precursor	608708	608784	.	-	.	ID=novel-m0053;Count=9;mfe=-27.80
Chr01	mireap	mature-5p	608752	608774	.	-	.	ID=novel-m0053-5p;Parent=novel-m0053;Count=9;Seq=ACCCTGTAGATCCGGTCTTTTGT
Chr01	mireap	precursor	672932	673011	.	-	.	ID=novel-m0055;Count=33;mfe=-34.70
Chr01	mireap	mature-5p	672979	673001	.	-	.	ID=novel-m0055-5p;Parent=novel-m0055;Count=2;Seq=CCCTGTAGATCCGGGCTTTTGTA
Chr01	mireap	mature-3p	672942	672964	.	-	.	ID=novel-m0055-3p;Parent=novel-m0055;Count=30;Seq=GAAGCTCGTCTCTACAGGTATCT
Chr01	mireap	precursor	684316	684394	.	-	.	ID=novel-m0056;Count=12;mfe=-24.40
Chr01	mireap	mature-5p	684362	684384	.	-	.	ID=novel-m0056-5p;Parent=novel-m0056;Count=12;Seq=TACCCTGTAGATCCGCATTTTTG
Chr01	mireap	precursor	753479	753559	.	-	.	ID=novel-m0057;Count=119;mfe=-29.20
Chr01	mireap	mature-5p	753526	753549	.	-	.	ID=novel-m0057-5p;Parent=novel-m0057;Count=119;Seq=TACCCTGTCAGACCACACTATTTG
Chr01	mireap	precursor	778130	778207	.	-	.	ID=novel-m0058;Count=34;mfe=-32.10
Chr01	mireap	mature-5p	778175	778197	.	-	.	ID=novel-m0058-5p;Parent=novel-m0058;Count=2;Seq=CCCTGTAGATCCGGGCTTTTGTA
Chr01	mireap	mature-3p	778140	778160	.	-	.	ID=novel-m0058-3p;Parent=novel-m0058;Count=31;Seq=GAAGCTCGTCTCTACAGGCAT
Chr01	mireap	precursor	1898223	1898304	.	-	.	ID=novel-m0059;Count=55;mfe=-23.60
Chr01	mireap	mature-3p	1898233	1898254	.	-	.	ID=novel-m0059-3p;Parent=novel-m0059;Count=55;Seq=TCGATTGTCTTGCTGTTCTGAT
Chr01	mireap	precursor	3451083	3451164	.	-	.	ID=novel-m0060;Count=25;mfe=-25.70
Chr01	mireap	mature-3p	3451093	3451115	.	-	.	ID=novel-m0060-3p;Parent=novel-m0060;Count=25;Seq=CCATTCTTCCGAAACATGCTCTT
Chr01	mireap	precursor	3569334	3569410	.	-	.	ID=novel-m0061;Count=553;mfe=-34.90
Chr01	mireap	mature-3p	3569344	3569365	.	-	.	ID=novel-m0061-3p;Parent=novel-m0061;Count=553;Seq=CTTTCTTCCGAAGCATGTCTCT
Chr01	mireap	precursor	3814394	3814467	.	-	.	ID=novel-m0062;Count=11;mfe=-19.30
Chr01	mireap	mature-3p	3814404	3814427	.	-	.	ID=novel-m0062-3p;Parent=novel-m0062;Count=11;Seq=TCATATGTGTTGAGCTAAGTTTTG
Chr01	mireap	precursor	16625190	16625271	.	-	.	ID=novel-m0066;Count=4639;mfe=-29.30
Chr01	mireap	mature-5p	16625238	16625261	.	-	.	ID=novel-m0066-5p;Parent=novel-m0066;Count=4606;Seq=CCGACAAAGTGGTTGTGGCTTATG
Chr01	mireap	mature-3p	16625200	16625222	.	-	.	ID=novel-m0066-3p;Parent=novel-m0066;Count=32;Seq=TATCACAGCCAGCTTTGTTGACT
Chr01	mireap	precursor	16625432	16625515	.	-	.	ID=novel-m0067;Count=251;mfe=-32.70
Chr01	mireap	mature-5p	16625484	16625505	.	-	.	ID=novel-m0067-5p;Parent=novel-m0067;Count=237;Seq=CTCACAAAGTGGTTGTTATGTG
Chr01	mireap	mature-3p	16625442	16625465	.	-	.	ID=novel-m0067-3p;Parent=novel-m0067;Count=14;Seq=TCACAGCCAGCTTTGATGAGCGAT
Chr01	mireap	precursor	16625675	16625747	.	-	.	ID=novel-m0068;Count=117;mfe=-27.30
Chr01	mireap	mature-5p	16625715	16625737	.	-	.	ID=novel-m0068-5p;Parent=novel-m0068;Count=117;Seq=TGTCAAAGCGGCGGTGAAATGTA
Chr01	mireap	precursor	16625852	16625930	.	-	.	ID=novel-m0069;Count=157;mfe=-37.70
Chr01	mireap	mature-5p	16625899	16625920	.	-	.	ID=novel-m0069-5p;Parent=novel-m0069;Count=147;Seq=CATCAAAGTCGGTTTGTCATAG
Chr01	mireap	mature-3p	16625862	16625883	.	-	.	ID=novel-m0069-3p;Parent=novel-m0069;Count=10;Seq=TCACAGCCAGCTTTGATGAGCA
Chr01	mireap	precursor	16640626	16640707	.	-	.	ID=novel-m0070;Count=191;mfe=-35.40
Chr01	mireap	mature-5p	16640674	16640697	.	-	.	ID=novel-m0070-5p;Parent=novel-m0070;Count=150;Seq=TGAAAGACATGGGTAGGGAGATGT
Chr01	mireap	mature-3p	16640636	16640657	.	-	.	ID=novel-m0070-3p;Parent=novel-m0070;Count=41;Seq=TCTCACTACCTTGTCTTTCATG
Chr01	mireap	precursor	21568511	21568588	.	-	.	ID=novel-m0071;Count=3;mfe=-27.10
Chr01	mireap	mature-5p	21568559	21568578	.	-	.	ID=novel-m0071-5p;Parent=novel-m0071;Count=3;Seq=CCTGCATGGGACAACACTTT
Chr01	mireap	precursor	23761876	23761946	.	-	.	ID=novel-m0072;Count=208;mfe=-23.20
Chr01	mireap	mature-5p	23761916	23761936	.	-	.	ID=novel-m0072-5p;Parent=novel-m0072;Count=8;Seq=GGCACTTACCGCAGAAAATGG
Chr01	mireap	mature-3p	23761886	23761907	.	-	.	ID=novel-m0072-3p;Parent=novel-m0072;Count=200;Seq=TTTTTTTGCTGTAAGTACTTGC
Chr02	mireap	precursor	5435996	5436067	.	+	.	ID=novel-m0076;Count=3;mfe=-27.70
Chr02	mireap	mature-5p	5436006	5436029	.	+	.	ID=novel-m0076-5p;Parent=novel-m0076;Count=3;Seq=TCGACCAGATTCTTACAGCCCCAT
Chr02	mireap	precursor	7739226	7739302	.	+	.	ID=novel-m0077;Count=3;mfe=-44.30
Chr02	mireap	mature-3p	7739270	7739292	.	+	.	ID=novel-m0077-3p;Parent=novel-m0077;Count=3;Seq=CTTGGTGATTGTGCTGCCTGTGC
Chr02	mireap	precursor	15052529	15052601	.	+	.	ID=novel-m0080;Count=3;mfe=-19.60
Chr02	mireap	mature-5p	15052539	15052559	.	+	.	ID=novel-m0080-5p;Parent=novel-m0080;Count=3;Seq=CCGGGTCGGATCAAATGTTTG
Chr02	mireap	precursor	21941471	21941553	.	+	.	ID=novel-m0083;Count=3;mfe=-32.60
Chr02	mireap	mature-3p	21941524	21941543	.	+	.	ID=novel-m0083-3p;Parent=novel-m0083;Count=3;Seq=CTACTGTGCCAAGTGTTGTG
Chr02	mireap	precursor	22035909	22035979	.	+	.	ID=novel-m0084;Count=4;mfe=-60.30
Chr02	mireap	mature-3p	22035948	22035969	.	+	.	ID=novel-m0084-3p;Parent=novel-m0084;Count=4;Seq=CATCGTACTACTGACTGCCTTG
Chr02	mireap	precursor	22130429	22130517	.	+	.	ID=novel-m0086;Count=3;mfe=-49.50
Chr02	mireap	mature-3p	22130486	22130507	.	+	.	ID=novel-m0086-3p;Parent=novel-m0086;Count=3;Seq=GATCTCTACCGGAGGTGCGCCC
Chr02	mireap	precursor	511469	511542	.	-	.	ID=novel-m0089;Count=10;mfe=-19.30
Chr02	mireap	mature-3p	511479	511502	.	-	.	ID=novel-m0089-3p;Parent=novel-m0089;Count=9;Seq=TCATATGTGTTGAGCTAAGTTTTG
Chr02	mireap	precursor	5956280	5956343	.	-	.	ID=novel-m0090;Count=14;mfe=-18.20
Chr02	mireap	mature-5p	5956314	5956333	.	-	.	ID=novel-m0090-5p;Parent=novel-m0090;Count=14;Seq=CATGGGACAACACTTTGTGT
Chr02	mireap	precursor	7487344	7487425	.	-	.	ID=novel-m0091;Count=440;mfe=-30.60
Chr02	mireap	mature-5p	7487393	7487415	.	-	.	ID=novel-m0091-5p;Parent=novel-m0091;Count=227;Seq=GATGAGTGGAGGTTTAGTGCATG
Chr02	mireap	mature-3p	7487354	7487376	.	-	.	ID=novel-m0091-3p;Parent=novel-m0091;Count=212;Seq=GACTAGATCCACACTCATCCATG
Chr02	mireap	precursor	19222837	19222900	.	-	.	ID=novel-m0093;Count=14;mfe=-18.80
Chr02	mireap	mature-5p	19222871	19222890	.	-	.	ID=novel-m0093-5p;Parent=novel-m0093;Count=14;Seq=CATGGGACAACACTTTGTGT
Chr02	mireap	precursor	20779129	20779207	.	-	.	ID=novel-m0094;Count=733;mfe=-38.30
Chr02	mireap	mature-5p	20779176	20779197	.	-	.	ID=novel-m0094-5p;Parent=novel-m0094;Count=731;Seq=GCCTCCACTTTAGTGTACACTG
Chr02	mireap	mature-3p	20779139	20779160	.	-	.	ID=novel-m0094-3p;Parent=novel-m0094;Count=1;Seq=GTGCACACTACAGTAGAGACAT
Chr03	mireap	precursor	1659890	1659965	.	+	.	ID=novel-m0100;Count=12;mfe=-24.30
Chr03	mireap	mature-5p	1659900	1659919	.	+	.	ID=novel-m0100-5p;Parent=novel-m0100;Count=12;Seq=CTGGGTCGGACCAAATGTTT
Chr03	mireap	precursor	2417010	2417100	.	+	.	ID=novel-m0101;Count=14;mfe=-36.80
Chr03	mireap	mature-3p	2417070	2417090	.	+	.	ID=novel-m0101-3p;Parent=novel-m0101;Count=14;Seq=TAGTAGAAATTAAATTGGATT
Chr03	mireap	precursor	3572716	3572786	.	+	.	ID=novel-m0103;Count=5;mfe=-26.50
Chr03	mireap	mature-5p	3572726	3572745	.	+	.	ID=novel-m0103-5p;Parent=novel-m0103;Count=3;Seq=TTGGCCTTGTGGTTTCAGTG
Chr03	mireap	mature-3p	3572757	3572776	.	+	.	ID=novel-m0103-3p;Parent=novel-m0103;Count=2;Seq=GCTTCCTGCTACGCCAAGTG
Chr03	mireap	precursor	5812777	5812851	.	+	.	ID=novel-m0104;Count=12;mfe=-21.00
Chr03	mireap	mature-5p	5812787	5812806	.	+	.	ID=novel-m0104-5p;Parent=novel-m0104;Count=12;Seq=CTGGGTCGGACCAAATGTTT
Chr03	mireap	precursor	6563549	6563631	.	+	.	ID=novel-m0105;Count=5;mfe=-70.10
Chr03	mireap	mature-3p	6563602	6563621	.	+	.	ID=novel-m0105-3p;Parent=novel-m0105;Count=5;Seq=GTCATAGGGTAGGTGCGCGG
Chr03	mireap	precursor	8941418	8941490	.	+	.	ID=novel-m0106;Count=3;mfe=-20.20
Chr03	mireap	mature-5p	8941428	8941447	.	+	.	ID=novel-m0106-5p;Parent=novel-m0106;Count=3;Seq=CTGAGTCGGACCAAATGTTT
Chr03	mireap	precursor	10106775	10106847	.	+	.	ID=novel-m0107;Count=3;mfe=-21.10
Chr03	mireap	mature-5p	10106785	10106805	.	+	.	ID=novel-m0107-5p;Parent=novel-m0107;Count=3;Seq=CCGGGTCGGATCAAATGTTTG
Chr03	mireap	precursor	17154955	17155032	.	+	.	ID=novel-m0108;Count=12;mfe=-38.60
Chr03	mireap	mature-3p	17155001	17155022	.	+	.	ID=novel-m0108-3p;Parent=novel-m0108;Count=12;Seq=CGACAGTGCGCTCACACTCAGG
Chr03	mireap	precursor	18888098	18888190	.	+	.	ID=novel-m0110;Count=7;mfe=-35.50
Chr03	mireap	mature-3p	18888161	18888180	.	+	.	ID=novel-m0110-3p;Parent=novel-m0110;Count=7;Seq=CTACTACGCCAAGTGTTGTG
Chr03	mireap	precursor	2181879	2181960	.	-	.	ID=novel-m0116;Count=6;mfe=-29.00
Chr03	mireap	mature-3p	2181889	2181908	.	-	.	ID=novel-m0116-3p;Parent=novel-m0116;Count=6;Seq=CGTATCCTGATCATCTAACT
Chr03	mireap	precursor	14953651	14953729	.	-	.	ID=novel-m0119;Count=14;mfe=-35.50
Chr03	mireap	mature-3p	14953661	14953682	.	-	.	ID=novel-m0119-3p;Parent=novel-m0119;Count=14;Seq=TGGTCTAGATTGATATTTGATT
Chr03	mireap	precursor	19888010	19888091	.	-	.	ID=novel-m0121;Count=153;mfe=-29.80
Chr03	mireap	mature-5p	19888059	19888081	.	-	.	ID=novel-m0121-5p;Parent=novel-m0121;Count=146;Seq=TCTTTGGTTATCTAGCTGTATGA
Chr03	mireap	mature-3p	19888020	19888043	.	-	.	ID=novel-m0121-3p;Parent=novel-m0121;Count=7;Seq=TAAAGCTAGGTTACCGGAGTTAAG
Chr03	mireap	precursor	19943659	19943729	.	-	.	ID=novel-m0122;Count=3;mfe=-20.50
Chr03	mireap	mature-3p	19943669	19943689	.	-	.	ID=novel-m0122-3p;Parent=novel-m0122;Count=3;Seq=CTGGAACGGCTGGACTGATTT
Chr04	mireap	precursor	50682	50756	.	+	.	ID=novel-m0123;Count=6;mfe=-34.70
Chr04	mireap	mature-5p	50692	50711	.	+	.	ID=novel-m0123-5p;Parent=novel-m0123;Count=6;Seq=CTGGGCCGAGTCCTCACTGC
Chr04	mireap	precursor	13150203	13150281	.	+	.	ID=novel-m0131;Count=534;mfe=-36.60
Chr04	mireap	mature-5p	13150213	13150234	.	+	.	ID=novel-m0131-5p;Parent=novel-m0131;Count=3;Seq=CCGTGCTTCCTTACTTCCCATA
Chr04	mireap	mature-3p	13150250	13150271	.	+	.	ID=novel-m0131-3p;Parent=novel-m0131;Count=523;Seq=TGGAATGTAAAGAAGTATGGAG
Chr04	mireap	precursor	13170619	13170700	.	+	.	ID=novel-m0132;Count=19;mfe=-31.40
Chr04	mireap	mature-5p	13170629	13170650	.	+	.	ID=novel-m0132-5p;Parent=novel-m0132;Count=1;Seq=AGCTGGTTGACTTCGGGTCAAA
Chr04	mireap	mature-3p	13170669	13170690	.	+	.	ID=novel-m0132-3p;Parent=novel-m0132;Count=18;Seq=TTGGTCCCCTTCAACCAGCTGT
Chr04	mireap	precursor	16003795	16003877	.	+	.	ID=novel-m0133;Count=6;mfe=-27.70
Chr04	mireap	mature-3p	16003848	16003867	.	+	.	ID=novel-m0133-3p;Parent=novel-m0133;Count=6;Seq=CTACTACGCCAAGTGTTGTG
Chr04	mireap	precursor	772624	772686	.	-	.	ID=novel-m0137;Count=5;mfe=-20.20
Chr04	mireap	mature-5p	772657	772676	.	-	.	ID=novel-m0137-5p;Parent=novel-m0137;Count=5;Seq=TGGGGACTGCCAAGAGTACG
Chr04	mireap	precursor	3905439	3905510	.	-	.	ID=novel-m0139;Count=11;mfe=-20.10
Chr04	mireap	mature-3p	3905449	3905468	.	-	.	ID=novel-m0139-3p;Parent=novel-m0139;Count=11;Seq=AAATTGTTGTTCTAAGTCTG
Chr04	mireap	precursor	4321090	4321158	.	-	.	ID=novel-m0140;Count=5;mfe=-22.70
Chr04	mireap	mature-3p	4321100	4321119	.	-	.	ID=novel-m0140-3p;Parent=novel-m0140;Count=5;Seq=CCGCTTCCTAGTACGTCAAG
Chr04	mireap	precursor	4583327	4583407	.	-	.	ID=novel-m0141;Count=4;mfe=-51.10
Chr04	mireap	mature-3p	4583337	4583356	.	-	.	ID=novel-m0141-3p;Parent=novel-m0141;Count=4;Seq=CTGTGGAACGTGGGGTACGA
Chr04	mireap	precursor	13765018	13765081	.	-	.	ID=novel-m0143;Count=14;mfe=-20.70
Chr04	mireap	mature-5p	13765052	13765071	.	-	.	ID=novel-m0143-5p;Parent=novel-m0143;Count=14;Seq=CATGGGACAACACTTTGTGT
Chr05	mireap	precursor	1653506	1653586	.	+	.	ID=novel-m0145;Count=44;mfe=-33.20
Chr05	mireap	mature-3p	1653556	1653576	.	+	.	ID=novel-m0145-3p;Parent=novel-m0145;Count=44;Seq=CAAAGCGTTTGGATTCTAAAA
Chr05	mireap	precursor	2729036	2729118	.	+	.	ID=novel-m0147;Count=4;mfe=-71.80
Chr05	mireap	mature-3p	2729088	2729108	.	+	.	ID=novel-m0147-3p;Parent=novel-m0147;Count=4;Seq=CGTCATAGGGTAGGTGCGCGG
Chr05	mireap	precursor	3654689	3654780	.	+	.	ID=novel-m0148;Count=3;mfe=-96.90
Chr05	mireap	mature-3p	3654751	3654770	.	+	.	ID=novel-m0148-3p;Parent=novel-m0148;Count=3;Seq=TAGGTGCGCGGGTATGAGGG
Chr05	mireap	precursor	6575285	6575358	.	+	.	ID=novel-m0149;Count=32;mfe=-19.30
Chr05	mireap	mature-3p	6575325	6575348	.	+	.	ID=novel-m0149-3p;Parent=novel-m0149;Count=32;Seq=TCATATGTGTTGAGCTAAGTTTTG
Chr05	mireap	precursor	11526590	11526661	.	+	.	ID=novel-m0152;Count=7;mfe=-51.10
Chr05	mireap	mature-5p	11526600	11526621	.	+	.	ID=novel-m0152-5p;Parent=novel-m0152;Count=3;Seq=TCGGATACTAGCTATAATTACG
Chr05	mireap	mature-3p	11526630	11526651	.	+	.	ID=novel-m0152-3p;Parent=novel-m0152;Count=4;Seq=CAATTATAGCTAGTATCCGATG
Chr05	mireap	precursor	11687040	11687127	.	+	.	ID=novel-m0153;Count=14;mfe=-36.20
Chr05	mireap	mature-3p	11687097	11687117	.	+	.	ID=novel-m0153-3p;Parent=novel-m0153;Count=13;Seq=TCCACATTGGCGAGAGATTAT
Chr05	mireap	precursor	17612123	17612195	.	+	.	ID=novel-m0155;Count=3;mfe=-22.60
Chr05	mireap	mature-5p	17612133	17612153	.	+	.	ID=novel-m0155-5p;Parent=novel-m0155;Count=3;Seq=CCGGGTCGGATCAAATGTTTG
Chr05	mireap	precursor	18642371	18642443	.	+	.	ID=novel-m0158;Count=3;mfe=-21.50
Chr05	mireap	mature-5p	18642381	18642401	.	+	.	ID=novel-m0158-5p;Parent=novel-m0158;Count=3;Seq=CCGGGTCGGATCAAATGTTTG
Chr05	mireap	precursor	20643199	20643280	.	+	.	ID=novel-m0159;Count=465;mfe=-32.10
Chr05	mireap	mature-5p	20643209	20643230	.	+	.	ID=novel-m0159-5p;Parent=novel-m0159;Count=324;Seq=CATCTTACCGGGCAGCATTAGA
Chr05	mireap	mature-3p	20643248	20643270	.	+	.	ID=novel-m0159-3p;Parent=novel-m0159;Count=139;Seq=TAATACTGTCAGGTAAAGATGTC
Chr05	mireap	precursor	21558490	21558573	.	+	.	ID=novel-m0161;Count=3;mfe=-44.90
Chr05	mireap	mature-5p	21558500	21558520	.	+	.	ID=novel-m0161-5p;Parent=novel-m0161;Count=3;Seq=CTCGTGCTGGGGGACTTCAAC
Chr05	mireap	precursor	13639119	13639199	.	-	.	ID=novel-m0163;Count=4;mfe=-57.10
Chr05	mireap	mature-3p	13639129	13639150	.	-	.	ID=novel-m0163-3p;Parent=novel-m0163;Count=4;Seq=CACAACCGCGGGTAACACCACG
Chr06	mireap	precursor	281100	281168	.	+	.	ID=novel-m0165;Count=3;mfe=-35.00
Chr06	mireap	mature-5p	281110	281129	.	+	.	ID=novel-m0165-5p;Parent=novel-m0165;Count=3;Seq=CCGCGGTCGCGACCTTCTGC
Chr06	mireap	precursor	10322802	10322880	.	+	.	ID=novel-m0170;Count=6;mfe=-30.00
Chr06	mireap	mature-3p	10322851	10322870	.	+	.	ID=novel-m0170-3p;Parent=novel-m0170;Count=6;Seq=TCCTACTGCGCCAAGTGTTG
Chr06	mireap	precursor	10420299	10420380	.	+	.	ID=novel-m0171;Count=3;mfe=-45.70
Chr06	mireap	mature-3p	10420348	10420370	.	+	.	ID=novel-m0171-3p;Parent=novel-m0171;Count=3;Seq=TGCTAGGGAACACTTCGGTCGAA
Chr06	mireap	precursor	17593179	17593255	.	+	.	ID=novel-m0175;Count=4;mfe=-47.00
Chr06	mireap	mature-5p	17593189	17593208	.	+	.	ID=novel-m0175-5p;Parent=novel-m0175;Count=4;Seq=CTGACGCAGGTGCTTTCCGG
Chr06	mireap	precursor	21029427	21029510	.	+	.	ID=novel-m0176;Count=3;mfe=-44.90
Chr06	mireap	mature-5p	21029437	21029457	.	+	.	ID=novel-m0176-5p;Parent=novel-m0176;Count=3;Seq=CTCGTGCTGGGGGACTTCAAC
Chr06	mireap	precursor	3260811	3260882	.	-	.	ID=novel-m0177;Count=3;mfe=-21.90
Chr06	mireap	mature-5p	3260853	3260872	.	-	.	ID=novel-m0177-5p;Parent=novel-m0177;Count=3;Seq=TACATGGGACAACACTTTGT
Chr06	mireap	precursor	6590875	6590945	.	-	.	ID=novel-m0178;Count=7;mfe=-55.10
Chr06	mireap	mature-3p	6590885	6590904	.	-	.	ID=novel-m0178-3p;Parent=novel-m0178;Count=7;Seq=TTGTCGACGTGTGGTGGGTA
Chr06	mireap	precursor	8660735	8660812	.	-	.	ID=novel-m0179;Count=33;mfe=-33.80
Chr06	mireap	mature-5p	8660782	8660802	.	-	.	ID=novel-m0179-5p;Parent=novel-m0179;Count=24;Seq=CGGGTTTCGCGATGATGTAAC
Chr06	mireap	mature-3p	8660745	8660766	.	-	.	ID=novel-m0179-3p;Parent=novel-m0179;Count=9;Seq=TTCGTTGTCGACGAAACCTGCA
Chr06	mireap	precursor	10998751	10998813	.	-	.	ID=novel-m0180;Count=14;mfe=-18.90
Chr06	mireap	mature-5p	10998784	10998803	.	-	.	ID=novel-m0180-5p;Parent=novel-m0180;Count=14;Seq=CATGGGACAACACTTTGTGT
Chr07	mireap	precursor	5161413	5161487	.	+	.	ID=novel-m0185;Count=3;mfe=-21.30
Chr07	mireap	mature-3p	5161458	5161477	.	+	.	ID=novel-m0185-3p;Parent=novel-m0185;Count=3;Seq=CATTTTCTCTCCCTCTCTCT
Chr07	mireap	precursor	5235653	5235729	.	+	.	ID=novel-m0186;Count=4;mfe=-47.50
Chr07	mireap	mature-5p	5235663	5235682	.	+	.	ID=novel-m0186-5p;Parent=novel-m0186;Count=4;Seq=CTGACGCAGGTGCTTTCCGG
Chr07	mireap	precursor	17242745	17242811	.	+	.	ID=novel-m0190;Count=3;mfe=-21.10
Chr07	mireap	mature-5p	17242755	17242774	.	+	.	ID=novel-m0190-5p;Parent=novel-m0190;Count=3;Seq=GTTTCTAATCGCTGAGTGCA
Chr07	mireap	precursor	18410754	18410831	.	+	.	ID=novel-m0191;Count=11;mfe=-40.80
Chr07	mireap	mature-3p	18410801	18410821	.	+	.	ID=novel-m0191-3p;Parent=novel-m0191;Count=11;Seq=GCTCGGCCAACGTGAACTGGA
Chr07	mireap	precursor	1060299	1060379	.	-	.	ID=novel-m0192;Count=4;mfe=-51.10
Chr07	mireap	mature-3p	1060309	1060328	.	-	.	ID=novel-m0192-3p;Parent=novel-m0192;Count=4;Seq=CTGTGGAACGTGGGGTACGA
Chr07	mireap	precursor	4361369	4361445	.	-	.	ID=novel-m0194;Count=1470;mfe=-36.60
Chr07	mireap	mature-3p	4361379	4361402	.	-	.	ID=novel-m0194-3p;Parent=novel-m0194;Count=1470;Seq=CGTAACGCGCAAATCTCGGTTCCT
Chr07	mireap	precursor	5841552	5841632	.	-	.	ID=novel-m0195;Count=4;mfe=-51.10
Chr07	mireap	mature-3p	5841562	5841581	.	-	.	ID=novel-m0195-3p;Parent=novel-m0195;Count=4;Seq=CTGTGGAACGTGGGGTACGA
Chr08	mireap	precursor	8022	8109	.	+	.	ID=novel-m0200;Count=3;mfe=-49.50
Chr08	mireap	mature-3p	8078	8099	.	+	.	ID=novel-m0200-3p;Parent=novel-m0200;Count=3;Seq=GATCTCTACCGGAGGTGCGCCC
Chr08	mireap	precursor	347409	347482	.	+	.	ID=novel-m0201;Count=4;mfe=-27.80
Chr08	mireap	mature-5p	347419	347438	.	+	.	ID=novel-m0201-5p;Parent=novel-m0201;Count=4;Seq=CATGGGTATGTGTGTGTATG
Chr08	mireap	precursor	624645	624726	.	+	.	ID=novel-m0203;Count=3;mfe=-34.60
Chr08	mireap	mature-5p	624655	624674	.	+	.	ID=novel-m0203-5p;Parent=novel-m0203;Count=3;Seq=CCGCGGTCGCGACCTTCTGC
Chr08	mireap	precursor	5227976	5228059	.	+	.	ID=novel-m0206;Count=4;mfe=-37.30
Chr08	mireap	mature-5p	5227986	5228005	.	+	.	ID=novel-m0206-5p;Parent=novel-m0206;Count=4;Seq=CCTCGTACCGGTTCGGGCCC
Chr08	mireap	precursor	9750463	9750532	.	+	.	ID=novel-m0208;Count=18;mfe=-58.00
Chr08	mireap	mature-5p	9750473	9750492	.	+	.	ID=novel-m0208-5p;Parent=novel-m0208;Count=17;Seq=ATACCGATCGCCTCACTCGA
Chr08	mireap	precursor	10739806	10739878	.	+	.	ID=novel-m0209;Count=3;mfe=-20.20
Chr08	mireap	mature-5p	10739816	10739835	.	+	.	ID=novel-m0209-5p;Parent=novel-m0209;Count=3;Seq=CTGAGTCGGACCAAATGTTT
Chr08	mireap	precursor	12338485	12338569	.	+	.	ID=novel-m0210;Count=3;mfe=-35.20
Chr08	mireap	mature-3p	12338538	12338559	.	+	.	ID=novel-m0210-3p;Parent=novel-m0210;Count=3;Seq=TAAGTGATCGTGTCAATTCCCG
Chr08	mireap	precursor	19502803	19502879	.	+	.	ID=novel-m0214;Count=4;mfe=-46.40
Chr08	mireap	mature-5p	19502813	19502832	.	+	.	ID=novel-m0214-5p;Parent=novel-m0214;Count=4;Seq=CTGACGCAGGTGCTTTCCGG
Chr08	mireap	precursor	19921343	19921412	.	+	.	ID=novel-m0215;Count=5;mfe=-28.10
Chr08	mireap	mature-5p	19921353	19921372	.	+	.	ID=novel-m0215-5p;Parent=novel-m0215;Count=5;Seq=TTGGCCTAGTGGTTTCAGTG
Chr08	mireap	precursor	5534318	5534387	.	-	.	ID=novel-m0218;Count=6;mfe=-19.80
Chr08	mireap	mature-3p	5534328	5534347	.	-	.	ID=novel-m0218-3p;Parent=novel-m0218;Count=6;Seq=TAATGCGGGAGTTGTCTTTT
Chr08	mireap	precursor	9750462	9750531	.	-	.	ID=novel-m0219;Count=59;mfe=-61.40
Chr08	mireap	mature-5p	9750502	9750521	.	-	.	ID=novel-m0219-5p;Parent=novel-m0219;Count=34;Seq=ATACTGATCGCCTCACTCGA
Chr08	mireap	mature-3p	9750472	9750492	.	-	.	ID=novel-m0219-3p;Parent=novel-m0219;Count=25;Seq=TCGAGTGAGGCGATCGGTATG
Chr08	mireap	precursor	17036611	17036690	.	-	.	ID=novel-m0222;Count=821;mfe=-33.30
Chr08	mireap	mature-5p	17036656	17036680	.	-	.	ID=novel-m0222-5p;Parent=novel-m0222;Count=5;Seq=ATTGTACTTCATCAGGTGCTCTGGT
Chr08	mireap	mature-3p	17036621	17036642	.	-	.	ID=novel-m0222-3p;Parent=novel-m0222;Count=815;Seq=GGCGCTTGTTGTAGTACACTTA
Chr08	mireap	precursor	17036734	17036808	.	-	.	ID=novel-m0223;Count=84;mfe=-42.90
Chr08	mireap	mature-5p	17036776	17036798	.	-	.	ID=novel-m0223-5p;Parent=novel-m0223;Count=12;Seq=CGCGCTACTCCGGCGCCGGGGCT
Chr08	mireap	mature-3p	17036744	17036764	.	-	.	ID=novel-m0223-3p;Parent=novel-m0223;Count=71;Seq=TCAGGTACCTGAAGTAGCGCG
Chr08	mireap	precursor	19078901	19078983	.	-	.	ID=novel-m0225;Count=8;mfe=-47.00
Chr08	mireap	mature-5p	19078952	19078973	.	-	.	ID=novel-m0225-5p;Parent=novel-m0225;Count=3;Seq=TAACCGTTATAAAGTACCAGCG
Chr08	mireap	mature-3p	19078911	19078932	.	-	.	ID=novel-m0225-3p;Parent=novel-m0225;Count=5;Seq=CTGGTACATTTTAACGGTTCGG
Chr09	mireap	precursor	7634123	7634204	.	+	.	ID=novel-m0228;Count=3;mfe=-55.50
Chr09	mireap	mature-3p	7634174	7634194	.	+	.	ID=novel-m0228-3p;Parent=novel-m0228;Count=3;Seq=CGTCATAGGGTAGGTGCGCGG
Chr09	mireap	precursor	16062340	16062402	.	+	.	ID=novel-m0230;Count=8;mfe=-23.50
Chr09	mireap	mature-5p	16062350	16062369	.	+	.	ID=novel-m0230-5p;Parent=novel-m0230;Count=8;Seq=GTTGCTTCGGTAAGTACCTG
Chr09	mireap	precursor	16331795	16331876	.	+	.	ID=novel-m0231;Count=5;mfe=-30.30
Chr09	mireap	mature-3p	16331845	16331866	.	+	.	ID=novel-m0231-3p;Parent=novel-m0231;Count=5;Seq=GCACAGAACATGGTCAAGTTGA
Chr09	mireap	precursor	18081270	18081332	.	+	.	ID=novel-m0232;Count=3;mfe=-21.40
Chr09	mireap	mature-5p	18081280	18081300	.	+	.	ID=novel-m0232-5p;Parent=novel-m0232;Count=3;Seq=TGTTACCATGAGCGTCTCCGT
Chr09	mireap	precursor	19641332	19641419	.	+	.	ID=novel-m0234;Count=9;mfe=-81.50
Chr09	mireap	mature-3p	19641390	19641409	.	+	.	ID=novel-m0234-3p;Parent=novel-m0234;Count=9;Seq=CGAACTGTCTGATTCTTCTG
Chr09	mireap	precursor	20409605	20409688	.	+	.	ID=novel-m0235;Count=3;mfe=-44.90
Chr09	mireap	mature-5p	20409615	20409635	.	+	.	ID=novel-m0235-5p;Parent=novel-m0235;Count=3;Seq=CTCGTGCTGGGGGACTTCAAC
Chr09	mireap	precursor	2280418	2280493	.	-	.	ID=novel-m0236;Count=6;mfe=-46.90
Chr09	mireap	mature-3p	2280428	2280447	.	-	.	ID=novel-m0236-3p;Parent=novel-m0236;Count=6;Seq=CCTCAGTTATTTGACTCCTG
Chr09	mireap	precursor	3975597	3975666	.	-	.	ID=novel-m0238;Count=5;mfe=-19.90
Chr09	mireap	mature-5p	3975636	3975656	.	-	.	ID=novel-m0238-5p;Parent=novel-m0238;Count=4;Seq=TATGCGTGTGGTGTCGGATAA
Chr09	mireap	precursor	8596465	8596540	.	-	.	ID=novel-m0240;Count=5;mfe=-62.60
Chr09	mireap	mature-3p	8596475	8596496	.	-	.	ID=novel-m0240-3p;Parent=novel-m0240;Count=5;Seq=CAGCGCGTGATCGTGGTTCGAC
Chr09	mireap	precursor	13303250	13303320	.	-	.	ID=novel-m0241;Count=7;mfe=-24.00
Chr09	mireap	mature-3p	13303260	13303279	.	-	.	ID=novel-m0241-3p;Parent=novel-m0241;Count=7;Seq=CTAATGCGGGAGTTGTCTTT
Chr09	mireap	precursor	19641333	19641420	.	-	.	ID=novel-m0245;Count=9;mfe=-81.50
Chr09	mireap	mature-3p	19641343	19641362	.	-	.	ID=novel-m0245-3p;Parent=novel-m0245;Count=9;Seq=CGAACTGTCTGATTCTTCTG
Chr10	mireap	precursor	33417	33487	.	+	.	ID=novel-m0246;Count=3;mfe=-32.70
Chr10	mireap	mature-3p	33458	33477	.	+	.	ID=novel-m0246-3p;Parent=novel-m0246;Count=3;Seq=CGCAGAAGGTCGCGACCGCG
Chr10	mireap	precursor	1821376	1821452	.	+	.	ID=novel-m0248;Count=4;mfe=-47.00
Chr10	mireap	mature-5p	1821386	1821405	.	+	.	ID=novel-m0248-5p;Parent=novel-m0248;Count=4;Seq=CTGACGCAGGTGCTTTCCGG
Chr10	mireap	precursor	4623248	4623312	.	+	.	ID=novel-m0250;Count=6;mfe=-23.70
Chr10	mireap	mature-3p	4623283	4623302	.	+	.	ID=novel-m0250-3p;Parent=novel-m0250;Count=6;Seq=CCATGAGCGTCTCCGTGATT
Chr10	mireap	precursor	5940733	5940818	.	+	.	ID=novel-m0252;Count=3;mfe=-71.50
Chr10	mireap	mature-3p	5940787	5940808	.	+	.	ID=novel-m0252-3p;Parent=novel-m0252;Count=3;Seq=CGACGTATCGCCTGATTGTAAG
Chr10	mireap	precursor	5986496	5986565	.	+	.	ID=novel-m0253;Count=3;mfe=-38.30
Chr10	mireap	mature-5p	5986506	5986525	.	+	.	ID=novel-m0253-5p;Parent=novel-m0253;Count=3;Seq=CTGGAGCGCCTCCACGGTGG
Chr10	mireap	precursor	8507836	8507917	.	+	.	ID=novel-m0254;Count=4;mfe=-27.80
Chr10	mireap	mature-5p	8507846	8507865	.	+	.	ID=novel-m0254-5p;Parent=novel-m0254;Count=4;Seq=GTGTGGTCGTCCTGTTCTTC
Chr10	mireap	precursor	12843369	12843437	.	+	.	ID=novel-m0256;Count=19;mfe=-26.20
Chr10	mireap	mature-3p	12843408	12843427	.	+	.	ID=novel-m0256-3p;Parent=novel-m0256;Count=19;Seq=CTGCTGTCCATGAGGTCTCG
Chr10	mireap	precursor	15763004	15763080	.	+	.	ID=novel-m0257;Count=4;mfe=-47.00
Chr10	mireap	mature-5p	15763014	15763033	.	+	.	ID=novel-m0257-5p;Parent=novel-m0257;Count=4;Seq=CTGACGCAGGTGCTTTCCGG
Chr10	mireap	precursor	385325	385398	.	-	.	ID=novel-m0258;Count=10;mfe=-19.30
Chr10	mireap	mature-3p	385335	385358	.	-	.	ID=novel-m0258-3p;Parent=novel-m0258;Count=9;Seq=TCATATGTGTTGAGCTAAGTTTTG
Chr10	mireap	precursor	8571644	8571726	.	-	.	ID=novel-m0260;Count=3;mfe=-29.60
Chr10	mireap	mature-3p	8571654	8571673	.	-	.	ID=novel-m0260-3p;Parent=novel-m0260;Count=3;Seq=ATGGCGTTGTGTGTTAGATG
Chr10	mireap	precursor	15719929	15720004	.	-	.	ID=novel-m0262;Count=4;mfe=-32.60
Chr10	mireap	mature-5p	15719972	15719994	.	-	.	ID=novel-m0262-5p;Parent=novel-m0262;Count=3;Seq=TGGGGTTTCAAAGCGGCATGTGC
Chr10	mireap	mature-3p	15719939	15719960	.	-	.	ID=novel-m0262-3p;Parent=novel-m0262;Count=1;Seq=CAATGCCCTTGGAAATCCCAAA
Chr10	mireap	precursor	15721625	15721698	.	-	.	ID=novel-m0263;Count=9;mfe=-35.80
Chr10	mireap	mature-5p	15721667	15721688	.	-	.	ID=novel-m0263-5p;Parent=novel-m0263;Count=9;Seq=AGGGTCTTGGCGGTCTGGTCAG
Chr11	mireap	precursor	3293355	3293429	.	+	.	ID=novel-m0266;Count=4;mfe=-40.30
Chr11	mireap	mature-5p	3293365	3293387	.	+	.	ID=novel-m0266-5p;Parent=novel-m0266;Count=4;Seq=GACATGGCCGGATACTGACTCGT
Chr11	mireap	precursor	4661927	4662009	.	+	.	ID=novel-m0267;Count=3;mfe=-37.80
Chr11	mireap	mature-3p	4661977	4661999	.	+	.	ID=novel-m0267-3p;Parent=novel-m0267;Count=3;Seq=TTTCACCCTGTTGAACATTGTGG
Chr11	mireap	precursor	6566815	6566909	.	+	.	ID=novel-m0270;Count=5;mfe=-50.70
Chr11	mireap	mature-3p	6566878	6566899	.	+	.	ID=novel-m0270-3p;Parent=novel-m0270;Count=5;Seq=CAAGTTTAGAGATTAGTCTGTC
Chr11	mireap	precursor	7357073	7357159	.	+	.	ID=novel-m0271;Count=9;mfe=-38.00
Chr11	mireap	mature-3p	7357128	7357149	.	+	.	ID=novel-m0271-3p;Parent=novel-m0271;Count=8;Seq=TCACAACCTCCTTGAGTGAGCG
Chr11	mireap	precursor	8178980	8179048	.	+	.	ID=novel-m0272;Count=5;mfe=-31.40
Chr11	mireap	mature-5p	8178990	8179009	.	+	.	ID=novel-m0272-5p;Parent=novel-m0272;Count=5;Seq=TTGGCCTAGTGGTTTCAGTG
Chr11	mireap	precursor	10559839	10559907	.	+	.	ID=novel-m0274;Count=3;mfe=-33.40
Chr11	mireap	mature-5p	10559849	10559868	.	+	.	ID=novel-m0274-5p;Parent=novel-m0274;Count=3;Seq=CCGCGGTCGCGACCTTCTGC
Chr11	mireap	precursor	12733195	12733258	.	+	.	ID=novel-m0276;Count=3;mfe=-18.80
Chr11	mireap	mature-5p	12733205	12733224	.	+	.	ID=novel-m0276-5p;Parent=novel-m0276;Count=3;Seq=CATGGGACAATACTTTGTGT
Chr11	mireap	precursor	17701233	17701307	.	+	.	ID=novel-m0277;Count=3;mfe=-27.70
Chr11	mireap	mature-5p	17701243	17701262	.	+	.	ID=novel-m0277-5p;Parent=novel-m0277;Count=3;Seq=CGTCGCTCGTATGTCAGTTT
Chr11	mireap	precursor	1314457	1314534	.	-	.	ID=novel-m0278;Count=15;mfe=-39.40
Chr11	mireap	mature-5p	1314503	1314524	.	-	.	ID=novel-m0278-5p;Parent=novel-m0278;Count=6;Seq=CCGAGCGGATTGAGCAAACTAT
Chr11	mireap	mature-3p	1314467	1314487	.	-	.	ID=novel-m0278-3p;Parent=novel-m0278;Count=8;Seq=TTTGTTCGCCCCGGCTCGAGT
Chr11	mireap	precursor	6566833	6566911	.	-	.	ID=novel-m0279;Count=5;mfe=-45.70
Chr11	mireap	mature-3p	6566843	6566864	.	-	.	ID=novel-m0279-3p;Parent=novel-m0279;Count=5;Seq=AAGTTTAGAGATTAGTCTGTCA
Chr11	mireap	precursor	6955734	6955813	.	-	.	ID=novel-m0280;Count=2080;mfe=-36.20
Chr11	mireap	mature-5p	6955780	6955803	.	-	.	ID=novel-m0280-5p;Parent=novel-m0280;Count=264;Seq=CCGGACGAACTTCCCAGCTCGGCC
Chr11	mireap	mature-3p	6955744	6955767	.	-	.	ID=novel-m0280-3p;Parent=novel-m0280;Count=1810;Seq=TCGGTGGGATCTTCGTCCGTTTGT
Chr11	mireap	precursor	15053875	15053952	.	-	.	ID=novel-m0282;Count=15;mfe=-41.90
Chr11	mireap	mature-3p	15053885	15053905	.	-	.	ID=novel-m0282-3p;Parent=novel-m0282;Count=15;Seq=CAGTCGTGTTTCGTTCGCATA
Chr11	mireap	precursor	17753474	17753550	.	-	.	ID=novel-m0283;Count=5;mfe=-26.50
Chr11	mireap	mature-5p	17753521	17753540	.	-	.	ID=novel-m0283-5p;Parent=novel-m0283;Count=5;Seq=TAGTCGGCTATGTCACTGTG
Chr12	mireap	precursor	250562	250635	.	+	.	ID=novel-m0284;Count=26;mfe=-19.30
Chr12	mireap	mature-3p	250602	250625	.	+	.	ID=novel-m0284-3p;Parent=novel-m0284;Count=26;Seq=TCATATGTGTTGAGCTAAGTTTTG
Chr12	mireap	precursor	8145338	8145405	.	+	.	ID=novel-m0290;Count=5;mfe=-20.70
Chr12	mireap	mature-5p	8145348	8145367	.	+	.	ID=novel-m0290-5p;Parent=novel-m0290;Count=5;Seq=TACATGGGACAACACTTTGT
Chr12	mireap	precursor	12450585	12450665	.	+	.	ID=novel-m0292;Count=156;mfe=-35.20
Chr12	mireap	mature-5p	12450595	12450616	.	+	.	ID=novel-m0292-5p;Parent=novel-m0292;Count=49;Seq=TACCCTGTAGATCCGAATTTGT
Chr12	mireap	mature-3p	12450631	12450655	.	+	.	ID=novel-m0292-3p;Parent=novel-m0292;Count=107;Seq=CAAATTCGGTTCTAGAGAGGTTTGT
Chr12	mireap	precursor	13166824	13166898	.	+	.	ID=novel-m0294;Count=19;mfe=-27.00
Chr12	mireap	mature-3p	13166869	13166888	.	+	.	ID=novel-m0294-3p;Parent=novel-m0294;Count=19;Seq=CTGCTGTCCATGAGGTCTCG
Chr12	mireap	precursor	13775849	13775919	.	+	.	ID=novel-m0295;Count=3;mfe=-32.90
Chr12	mireap	mature-3p	13775890	13775909	.	+	.	ID=novel-m0295-3p;Parent=novel-m0295;Count=3;Seq=CGCAGAAGGTCGCGACCGCG
Chr12	mireap	precursor	7553	7633	.	-	.	ID=novel-m0298;Count=4;mfe=-50.90
Chr12	mireap	mature-3p	7563	7582	.	-	.	ID=novel-m0298-3p;Parent=novel-m0298;Count=4;Seq=CTGTGGAACGTGGGGTACGA
Chr12	mireap	precursor	12545761	12545840	.	-	.	ID=novel-m0299;Count=32;mfe=-32.80
Chr12	mireap	mature-5p	12545808	12545830	.	-	.	ID=novel-m0299-5p;Parent=novel-m0299;Count=2;Seq=CCCTGTAGATCCGGGCTTTTGTA
Chr12	mireap	mature-3p	12545771	12545793	.	-	.	ID=novel-m0299-3p;Parent=novel-m0299;Count=30;Seq=GAAGCTCGTCTCTACAGGTATCT
Chr13	mireap	precursor	733343	733424	.	+	.	ID=novel-m0301;Count=4;mfe=-28.40
Chr13	mireap	mature-3p	733393	733414	.	+	.	ID=novel-m0301-3p;Parent=novel-m0301;Count=4;Seq=ATGAATCTCGCTTCTATCACAA
Chr13	mireap	precursor	738340	738421	.	+	.	ID=novel-m0302;Count=4;mfe=-28.40
Chr13	mireap	mature-3p	738390	738411	.	+	.	ID=novel-m0302-3p;Parent=novel-m0302;Count=4;Seq=ATGAATCTCGCTTCTATCACAA
Chr13	mireap	precursor	740939	741020	.	+	.	ID=novel-m0303;Count=4;mfe=-28.40
Chr13	mireap	mature-3p	740989	741010	.	+	.	ID=novel-m0303-3p;Parent=novel-m0303;Count=4;Seq=ATGAATCTCGCTTCTATCACAA
Chr13	mireap	precursor	746130	746211	.	+	.	ID=novel-m0304;Count=4;mfe=-28.40
Chr13	mireap	mature-3p	746180	746201	.	+	.	ID=novel-m0304-3p;Parent=novel-m0304;Count=4;Seq=ATGAATCTCGCTTCTATCACAA
Chr13	mireap	precursor	748730	748811	.	+	.	ID=novel-m0305;Count=4;mfe=-28.40
Chr13	mireap	mature-3p	748780	748801	.	+	.	ID=novel-m0305-3p;Parent=novel-m0305;Count=4;Seq=ATGAATCTCGCTTCTATCACAA
Chr13	mireap	precursor	827946	828029	.	+	.	ID=novel-m0307;Count=3;mfe=-44.90
Chr13	mireap	mature-5p	827956	827976	.	+	.	ID=novel-m0307-5p;Parent=novel-m0307;Count=3;Seq=CTCGTGCTGGGGGACTTCAAC
Chr13	mireap	precursor	2853732	2853804	.	+	.	ID=novel-m0309;Count=3;mfe=-20.20
Chr13	mireap	mature-5p	2853742	2853761	.	+	.	ID=novel-m0309-5p;Parent=novel-m0309;Count=3;Seq=CTGAGTCGGACCAAATGTTT
Chr13	mireap	precursor	4712654	4712726	.	+	.	ID=novel-m0311;Count=6;mfe=-63.60
Chr13	mireap	mature-3p	4712696	4712716	.	+	.	ID=novel-m0311-3p;Parent=novel-m0311;Count=5;Seq=CGTCATAGGGTAGGTGCGCGG
Chr13	mireap	precursor	6342162	6342229	.	+	.	ID=novel-m0312;Count=4;mfe=-19.30
Chr13	mireap	mature-5p	6342172	6342191	.	+	.	ID=novel-m0312-5p;Parent=novel-m0312;Count=4;Seq=TACATGGGACAACACTTTGT
Chr13	mireap	precursor	9317186	9317253	.	+	.	ID=novel-m0313;Count=5;mfe=-22.90
Chr13	mireap	mature-5p	9317196	9317215	.	+	.	ID=novel-m0313-5p;Parent=novel-m0313;Count=5;Seq=TACATGGGACAACACTTTGT
Chr13	mireap	precursor	13990978	13991048	.	+	.	ID=novel-m0315;Count=3;mfe=-21.70
Chr13	mireap	mature-5p	13990988	13991007	.	+	.	ID=novel-m0315-5p;Parent=novel-m0315;Count=3;Seq=TGAGTCGGACCAAATGTTTG
Chr13	mireap	precursor	18902482	18902550	.	+	.	ID=novel-m0317;Count=3;mfe=-35.50
Chr13	mireap	mature-5p	18902492	18902511	.	+	.	ID=novel-m0317-5p;Parent=novel-m0317;Count=3;Seq=CCGCGGTCGCGACCTTCTGC
Chr13	mireap	precursor	3982834	3982917	.	-	.	ID=novel-m0319;Count=183;mfe=-43.60
Chr13	mireap	mature-5p	3982886	3982907	.	-	.	ID=novel-m0319-5p;Parent=novel-m0319;Count=182;Seq=CCGCGTTGGACATTGTGATTGG
Chr13	mireap	mature-3p	3982844	3982865	.	-	.	ID=novel-m0319-3p;Parent=novel-m0319;Count=1;Seq=AATCATAACGCCGAACGCGGTC
Chr13	mireap	precursor	6032695	6032758	.	-	.	ID=novel-m0320;Count=14;mfe=-22.90
Chr13	mireap	mature-5p	6032729	6032748	.	-	.	ID=novel-m0320-5p;Parent=novel-m0320;Count=14;Seq=CATGGGACAACACTTTGTGT
Chr13	mireap	precursor	15646048	15646125	.	-	.	ID=novel-m0325;Count=3;mfe=-23.50
Chr13	mireap	mature-5p	15646096	15646115	.	-	.	ID=novel-m0325-5p;Parent=novel-m0325;Count=3;Seq=CCTGCATGGGACAACACTTT
Chr13	mireap	precursor	17718420	17718499	.	-	.	ID=novel-m0326;Count=6;mfe=-37.40
Chr13	mireap	mature-3p	17718430	17718452	.	-	.	ID=novel-m0326-3p;Parent=novel-m0326;Count=6;Seq=TCAGGGACATCAACCAGTAAACT
Chr14	mireap	precursor	5575950	5576024	.	+	.	ID=novel-m0335;Count=19;mfe=-29.90
Chr14	mireap	mature-3p	5575995	5576014	.	+	.	ID=novel-m0335-3p;Parent=novel-m0335;Count=19;Seq=CTGCTGTCCATGAGGTCTCG
Chr14	mireap	precursor	9350579	9350663	.	+	.	ID=novel-m0338;Count=3;mfe=-60.30
Chr14	mireap	mature-5p	9350589	9350608	.	+	.	ID=novel-m0338-5p;Parent=novel-m0338;Count=3;Seq=CATTATGCGTATTATTTCGT
Chr14	mireap	precursor	1193754	1193829	.	-	.	ID=novel-m0340;Count=4;mfe=-34.60
Chr14	mireap	mature-5p	1193797	1193819	.	-	.	ID=novel-m0340-5p;Parent=novel-m0340;Count=3;Seq=GGTAACTCCACCACCGTTGGCGG
Chr14	mireap	mature-3p	1193764	1193785	.	-	.	ID=novel-m0340-3p;Parent=novel-m0340;Count=1;Seq=CAACGGGGGCCGAGTTCCTACT
Chr14	mireap	precursor	2441051	2441131	.	-	.	ID=novel-m0341;Count=305;mfe=-25.60
Chr14	mireap	mature-5p	2441098	2441121	.	-	.	ID=novel-m0341-5p;Parent=novel-m0341;Count=292;Seq=GATAAGCGGTTGTCTAGTATCAAG
Chr14	mireap	mature-3p	2441061	2441082	.	-	.	ID=novel-m0341-3p;Parent=novel-m0341;Count=13;Seq=TGACTAGATTATCACTTATCCT
Chr14	mireap	precursor	9350578	9350662	.	-	.	ID=novel-m0344;Count=3;mfe=-61.20
Chr14	mireap	mature-5p	9350633	9350652	.	-	.	ID=novel-m0344-5p;Parent=novel-m0344;Count=3;Seq=CATTATGCGTATTATTTCGT
Chr14	mireap	precursor	10874624	10874699	.	-	.	ID=novel-m0345;Count=19;mfe=-40.50
Chr14	mireap	mature-5p	10874668	10874689	.	-	.	ID=novel-m0345-5p;Parent=novel-m0345;Count=18;Seq=CGCCTCGTGTCGTTGCCAGCGG
Chr15	mireap	precursor	258779	258859	.	+	.	ID=novel-m0348;Count=95;mfe=-39.40
Chr15	mireap	mature-3p	258828	258849	.	+	.	ID=novel-m0348-3p;Parent=novel-m0348;Count=94;Seq=CGAGGATCACCGTTCACTGAGC
Chr15	mireap	precursor	2116327	2116414	.	+	.	ID=novel-m0349;Count=4;mfe=-53.30
Chr15	mireap	mature-3p	2116384	2116404	.	+	.	ID=novel-m0349-3p;Parent=novel-m0349;Count=4;Seq=CGTCATAGGGTAGGTGCGCGG
Chr15	mireap	precursor	5080409	5080492	.	+	.	ID=novel-m0352;Count=53;mfe=-29.30
Chr15	mireap	mature-5p	5080419	5080441	.	+	.	ID=novel-m0352-5p;Parent=novel-m0352;Count=21;Seq=TGTCTTTTTCCGCTTTGCTGCTG
Chr15	mireap	mature-3p	5080460	5080482	.	+	.	ID=novel-m0352-3p;Parent=novel-m0352;Count=32;Seq=ACAGCAAAGCGAAAAGGTCTCCT
Chr15	mireap	precursor	5687909	5687978	.	+	.	ID=novel-m0353;Count=3;mfe=-38.30
Chr15	mireap	mature-5p	5687919	5687938	.	+	.	ID=novel-m0353-5p;Parent=novel-m0353;Count=3;Seq=CTGGAGCGCCTCCACGGTGG
Chr15	mireap	precursor	8790961	8791032	.	+	.	ID=novel-m0354;Count=3;mfe=-54.80
Chr15	mireap	mature-3p	8791002	8791022	.	+	.	ID=novel-m0354-3p;Parent=novel-m0354;Count=3;Seq=CACGACCTCCGATGCTCCAAA
Chr15	mireap	precursor	11029765	11029842	.	+	.	ID=novel-m0357;Count=5;mfe=-57.90
Chr15	mireap	mature-5p	11029775	11029796	.	+	.	ID=novel-m0357-5p;Parent=novel-m0357;Count=5;Seq=TTTGGTTAGGGTAAGCACTAGC
Chr15	mireap	precursor	2109771	2109843	.	-	.	ID=novel-m0360;Count=11;mfe=-20.90
Chr15	mireap	mature-3p	2109781	2109800	.	-	.	ID=novel-m0360-3p;Parent=novel-m0360;Count=11;Seq=AAATTGTTGTTCTAAGTCTG
Chr15	mireap	precursor	4581950	4582030	.	-	.	ID=novel-m0361;Count=5;mfe=-50.50
Chr15	mireap	mature-3p	4581960	4581982	.	-	.	ID=novel-m0361-3p;Parent=novel-m0361;Count=5;Seq=TAACAACCGCGGGCAATACCACG
Chr15	mireap	precursor	8790961	8791058	.	-	.	ID=novel-m0362;Count=3;mfe=-56.60
Chr15	mireap	mature-3p	8790971	8790991	.	-	.	ID=novel-m0362-3p;Parent=novel-m0362;Count=3;Seq=CACGACCTCCGATGCTCCAAA
Chr15	mireap	precursor	12543531	12543617	.	-	.	ID=novel-m0363;Count=3;mfe=-31.60
Chr15	mireap	mature-5p	12543588	12543607	.	-	.	ID=novel-m0363-5p;Parent=novel-m0363;Count=3;Seq=CTACACGGTTGGCCTGGTGG
Chr15	mireap	precursor	12737751	12737831	.	-	.	ID=novel-m0364;Count=5;mfe=-28.20
Chr15	mireap	mature-5p	12737800	12737821	.	-	.	ID=novel-m0364-5p;Parent=novel-m0364;Count=4;Seq=TCTCGCAATGCTACCCGCGGTT
Chr15	mireap	mature-3p	12737760	12737781	.	-	.	ID=novel-m0364-3p;Parent=novel-m0364;Count=1;Seq=CCACAGGTAACATTGCGGGGTA
Chr15	mireap	precursor	13686551	13686631	.	-	.	ID=novel-m0365;Count=1542;mfe=-37.00
Chr15	mireap	mature-3p	13686561	13686582	.	-	.	ID=novel-m0365-3p;Parent=novel-m0365;Count=1542;Seq=TAGGAACTTCATACCGTGCTCT
Chr16	mireap	precursor	587591	587657	.	+	.	ID=novel-m0366;Count=3;mfe=-37.80
Chr16	mireap	mature-5p	587601	587620	.	+	.	ID=novel-m0366-5p;Parent=novel-m0366;Count=3;Seq=CTGGAGCGCCTCCACGGTGG
Chr16	mireap	precursor	5159921	5159983	.	+	.	ID=novel-m0370;Count=3;mfe=-20.40
Chr16	mireap	mature-5p	5159931	5159950	.	+	.	ID=novel-m0370-5p;Parent=novel-m0370;Count=3;Seq=AGTCCGGGCTACTGAAATGC
Chr16	mireap	precursor	7661275	7661350	.	+	.	ID=novel-m0372;Count=45;mfe=-41.40
Chr16	mireap	mature-5p	7661285	7661306	.	+	.	ID=novel-m0372-5p;Parent=novel-m0372;Count=44;Seq=GGTGTTACGCGTGGTCGTTGTT
Chr16	mireap	mature-3p	7661319	7661340	.	+	.	ID=novel-m0372-3p;Parent=novel-m0372;Count=1;Seq=CAACAACCGCGTATAACACTGC
Chr16	mireap	precursor	8012693	8012775	.	+	.	ID=novel-m0373;Count=78;mfe=-30.70
Chr16	mireap	mature-3p	8012746	8012765	.	+	.	ID=novel-m0373-3p;Parent=novel-m0373;Count=78;Seq=CTACTGCGCCAAGTGTTGTG
Chr16	mireap	precursor	13841588	13841658	.	+	.	ID=novel-m0377;Count=3;mfe=-32.90
Chr16	mireap	mature-3p	13841629	13841648	.	+	.	ID=novel-m0377-3p;Parent=novel-m0377;Count=3;Seq=CGCAGAAGGTCGCGACCGCG
Chr16	mireap	precursor	16088070	16088146	.	+	.	ID=novel-m0378;Count=4;mfe=-47.00
Chr16	mireap	mature-5p	16088080	16088099	.	+	.	ID=novel-m0378-5p;Parent=novel-m0378;Count=4;Seq=CTGACGCAGGTGCTTTCCGG
Chr16	mireap	precursor	17267342	17267429	.	+	.	ID=novel-m0379;Count=9;mfe=-23.80
Chr16	mireap	mature-5p	17267352	17267371	.	+	.	ID=novel-m0379-5p;Parent=novel-m0379;Count=9;Seq=TATGTTTGTAAAGATCCCCG
Chr16	mireap	precursor	3223426	3223488	.	-	.	ID=novel-m0380;Count=14;mfe=-19.60
Chr16	mireap	mature-5p	3223459	3223478	.	-	.	ID=novel-m0380-5p;Parent=novel-m0380;Count=14;Seq=CATGGGACAACACTTTGTGT
Chr16	mireap	precursor	12792054	12792135	.	-	.	ID=novel-m0385;Count=4;mfe=-19.50
Chr16	mireap	mature-5p	12792102	12792125	.	-	.	ID=novel-m0385-5p;Parent=novel-m0385;Count=1;Seq=CTGGCGCTGGAGTTTCTTGTTTAC
Chr16	mireap	mature-3p	12792064	12792085	.	-	.	ID=novel-m0385-3p;Parent=novel-m0385;Count=3;Seq=CAATAAACTCGAACGTTCGAAT
Chr17	mireap	precursor	1974829	1974903	.	+	.	ID=novel-m0389;Count=6;mfe=-18.80
Chr17	mireap	mature-3p	1974873	1974893	.	+	.	ID=novel-m0389-3p;Parent=novel-m0389;Count=6;Seq=TAATGCGGGAGTTGTCTTTTA
Chr17	mireap	precursor	3206819	3206889	.	+	.	ID=novel-m0390;Count=3;mfe=-32.90
Chr17	mireap	mature-3p	3206860	3206879	.	+	.	ID=novel-m0390-3p;Parent=novel-m0390;Count=3;Seq=CGCAGAAGGTCGCGACCGCG
Chr17	mireap	precursor	4058462	4058539	.	+	.	ID=novel-m0392;Count=52;mfe=-28.60
Chr17	mireap	mature-3p	4058510	4058529	.	+	.	ID=novel-m0392-3p;Parent=novel-m0392;Count=52;Seq=GGCGTGTGATTGGTGATTGG
Chr17	mireap	precursor	7309434	7309512	.	+	.	ID=novel-m0393;Count=11287;mfe=-36.10
Chr17	mireap	mature-5p	7309444	7309466	.	+	.	ID=novel-m0393-5p;Parent=novel-m0393;Count=11286;Seq=AGGCAAGAAGTCGGCATAGCTGT
Chr17	mireap	mature-3p	7309481	7309502	.	+	.	ID=novel-m0393-3p;Parent=novel-m0393;Count=1;Seq=CGGCTGTGTCACTTCGAGCCAG
Chr17	mireap	precursor	9372757	9372835	.	+	.	ID=novel-m0394;Count=6;mfe=-26.00
Chr17	mireap	mature-3p	9372806	9372825	.	+	.	ID=novel-m0394-3p;Parent=novel-m0394;Count=6;Seq=TCCTACTGCGCCAAGTGTTG
Chr17	mireap	precursor	10821483	10821550	.	+	.	ID=novel-m0395;Count=6;mfe=-22.90
Chr17	mireap	mature-5p	10821493	10821512	.	+	.	ID=novel-m0395-5p;Parent=novel-m0395;Count=5;Seq=TACATGGGACAACACTTTGT
Chr17	mireap	precursor	12004975	12005058	.	+	.	ID=novel-m0397;Count=29;mfe=-33.60
Chr17	mireap	mature-3p	12005027	12005048	.	+	.	ID=novel-m0397-3p;Parent=novel-m0397;Count=29;Seq=ACAAAATCACTAGTCTTCCATA
Chr17	mireap	precursor	13267442	13267524	.	+	.	ID=novel-m0399;Count=4;mfe=-27.50
Chr17	mireap	mature-3p	13267493	13267514	.	+	.	ID=novel-m0399-3p;Parent=novel-m0399;Count=4;Seq=TATTGCTTGAGAATACACGTAG
Chr17	mireap	precursor	12609667	12609744	.	-	.	ID=novel-m0404;Count=3;mfe=-23.50
Chr17	mireap	mature-5p	12609715	12609734	.	-	.	ID=novel-m0404-5p;Parent=novel-m0404;Count=3;Seq=CCTGCATGGGACAACACTTT
Chr17	mireap	precursor	12799355	12799426	.	-	.	ID=novel-m0405;Count=4;mfe=-31.20
Chr17	mireap	mature-5p	12799397	12799416	.	-	.	ID=novel-m0405-5p;Parent=novel-m0405;Count=4;Seq=CCCGTGGGATTTGGAGGCGG
Chr17	mireap	precursor	14574855	14574932	.	-	.	ID=novel-m0406;Count=3;mfe=-23.50
Chr17	mireap	mature-5p	14574903	14574922	.	-	.	ID=novel-m0406-5p;Parent=novel-m0406;Count=3;Seq=CCTGCATGGGACAACACTTT
Chr18	mireap	precursor	570939	571013	.	+	.	ID=novel-m0408;Count=4;mfe=-20.00
Chr18	mireap	mature-5p	570949	570968	.	+	.	ID=novel-m0408-5p;Parent=novel-m0408;Count=4;Seq=CATGGGTATGTGTGTGTATG
Chr18	mireap	precursor	929630	929700	.	+	.	ID=novel-m0409;Count=3;mfe=-32.90
Chr18	mireap	mature-3p	929671	929690	.	+	.	ID=novel-m0409-3p;Parent=novel-m0409;Count=3;Seq=CGCAGAAGGTCGCGACCGCG
Chr18	mireap	precursor	1686817	1686888	.	+	.	ID=novel-m0410;Count=4;mfe=-36.50
Chr18	mireap	mature-5p	1686827	1686848	.	+	.	ID=novel-m0410-5p;Parent=novel-m0410;Count=4;Seq=TTGCGTTAGAGTACTAAGGACT
Chr18	mireap	precursor	5236319	5236386	.	+	.	ID=novel-m0414;Count=5;mfe=-29.50
Chr18	mireap	mature-5p	5236329	5236348	.	+	.	ID=novel-m0414-5p;Parent=novel-m0414;Count=5;Seq=TTGGCCTAGTGGTTTCAGTG
Chr18	mireap	precursor	7695294	7695367	.	+	.	ID=novel-m0415;Count=12;mfe=-19.30
Chr18	mireap	mature-3p	7695334	7695357	.	+	.	ID=novel-m0415-3p;Parent=novel-m0415;Count=12;Seq=TCATATGTGTTGAGCTAAGTTTTG
Chr18	mireap	precursor	9236426	9236518	.	+	.	ID=novel-m0416;Count=4;mfe=-34.80
Chr18	mireap	mature-5p	9236436	9236456	.	+	.	ID=novel-m0416-5p;Parent=novel-m0416;Count=4;Seq=AGGTGCAATTTTATCCGTGCT
Chr18	mireap	precursor	12005768	12005842	.	+	.	ID=novel-m0417;Count=5;mfe=-20.10
Chr18	mireap	mature-3p	12005812	12005832	.	+	.	ID=novel-m0417-3p;Parent=novel-m0417;Count=5;Seq=TAATGCGGGAGTTGTCTTTTA
Chr18	mireap	precursor	12681222	12681292	.	+	.	ID=novel-m0418;Count=3;mfe=-32.90
Chr18	mireap	mature-3p	12681263	12681282	.	+	.	ID=novel-m0418-3p;Parent=novel-m0418;Count=3;Seq=CGCAGAAGGTCGCGACCGCG
Chr18	mireap	precursor	13019048	13019118	.	+	.	ID=novel-m0420;Count=3;mfe=-32.70
Chr18	mireap	mature-3p	13019089	13019108	.	+	.	ID=novel-m0420-3p;Parent=novel-m0420;Count=3;Seq=CGCAGAAGGTCGCGACCGCG
Chr18	mireap	precursor	16705073	16705145	.	+	.	ID=novel-m0423;Count=14;mfe=-24.00
Chr18	mireap	mature-5p	16705083	16705103	.	+	.	ID=novel-m0423-5p;Parent=novel-m0423;Count=2;Seq=CAGACTCAGTAGGGAAGTGCG
Chr18	mireap	mature-3p	16705114	16705135	.	+	.	ID=novel-m0423-3p;Parent=novel-m0423;Count=12;Seq=CACGTCTCTACTCAGCCCAATG
Chr18	mireap	precursor	1599141	1599208	.	-	.	ID=novel-m0426;Count=3;mfe=-20.70
Chr18	mireap	mature-5p	1599179	1599198	.	-	.	ID=novel-m0426-5p;Parent=novel-m0426;Count=3;Seq=TACATGGGACAACACTTTGT
Chr18	mireap	precursor	16259029	16259112	.	-	.	ID=novel-m0430;Count=10;mfe=-28.40
Chr18	mireap	mature-5p	16259079	16259102	.	-	.	ID=novel-m0430-5p;Parent=novel-m0430;Count=8;Seq=CAAAGTAGTGAACGTAATTTATCG
Chr18	mireap	mature-3p	16259039	16259061	.	-	.	ID=novel-m0430-3p;Parent=novel-m0430;Count=2;Seq=TATTATGCTCATTACTTTGGATA
Chr19	mireap	precursor	858997	859075	.	+	.	ID=novel-m0431;Count=4;mfe=-28.60
Chr19	mireap	mature-3p	859044	859065	.	+	.	ID=novel-m0431-3p;Parent=novel-m0431;Count=4;Seq=CTATCTACTGCGCTAATTGTTG
Chr19	mireap	precursor	4191616	4191698	.	+	.	ID=novel-m0433;Count=138;mfe=-23.60
Chr19	mireap	mature-3p	4191669	4191688	.	+	.	ID=novel-m0433-3p;Parent=novel-m0433;Count=138;Seq=ATAAGAGAGAAAGAGAGAGG
Chr19	mireap	precursor	6303558	6303631	.	+	.	ID=novel-m0435;Count=12;mfe=-19.30
Chr19	mireap	mature-3p	6303598	6303621	.	+	.	ID=novel-m0435-3p;Parent=novel-m0435;Count=12;Seq=TCATATGTGTTGAGCTAAGTTTTG
Chr19	mireap	precursor	8064697	8064788	.	+	.	ID=novel-m0436;Count=3;mfe=-97.80
Chr19	mireap	mature-3p	8064759	8064778	.	+	.	ID=novel-m0436-3p;Parent=novel-m0436;Count=3;Seq=TAGGTGCGCGGGTATGAGGG
Chr19	mireap	precursor	8820773	8820835	.	+	.	ID=novel-m0438;Count=8;mfe=-23.50
Chr19	mireap	mature-5p	8820783	8820802	.	+	.	ID=novel-m0438-5p;Parent=novel-m0438;Count=8;Seq=GTTGCTTCGGTAAGTACCTG
Chr19	mireap	precursor	8861003	8861082	.	+	.	ID=novel-m0439;Count=225;mfe=-32.30
Chr19	mireap	mature-5p	8861013	8861036	.	+	.	ID=novel-m0439-5p;Parent=novel-m0439;Count=194;Seq=TGGCAGTGTGGTTAGCTGGTTGTT
Chr19	mireap	mature-3p	8861051	8861072	.	+	.	ID=novel-m0439-3p;Parent=novel-m0439;Count=31;Seq=AGCCACTAACGACACTTCCTCT
Chr19	mireap	precursor	11870026	11870106	.	+	.	ID=novel-m0441;Count=6;mfe=-32.20
Chr19	mireap	mature-3p	11870077	11870096	.	+	.	ID=novel-m0441-3p;Parent=novel-m0441;Count=6;Seq=CTACTACGCCAAGTGTTGTG
Chr19	mireap	precursor	12644254	12644324	.	+	.	ID=novel-m0444;Count=3;mfe=-32.70
Chr19	mireap	mature-3p	12644295	12644314	.	+	.	ID=novel-m0444-3p;Parent=novel-m0444;Count=3;Seq=CGCAGAAGGTCGCGACCGCG
Chr19	mireap	precursor	13152276	13152350	.	+	.	ID=novel-m0445;Count=19;mfe=-27.90
Chr19	mireap	mature-3p	13152321	13152340	.	+	.	ID=novel-m0445-3p;Parent=novel-m0445;Count=19;Seq=CTGCTGTCCATGAGGTCTCG
Chr19	mireap	precursor	16961434	16961505	.	-	.	ID=novel-m0448;Count=4;mfe=-28.20
Chr19	mireap	mature-5p	16961476	16961495	.	-	.	ID=novel-m0448-5p;Parent=novel-m0448;Count=4;Seq=CCCGTGGGATTTGGAGGCGG
Chr20	mireap	precursor	2016749	2016815	.	+	.	ID=novel-m0449;Count=3;mfe=-37.80
Chr20	mireap	mature-5p	2016759	2016778	.	+	.	ID=novel-m0449-5p;Parent=novel-m0449;Count=3;Seq=CTGGAGCGCCTCCACGGTGG
Chr20	mireap	precursor	4613963	4614031	.	+	.	ID=novel-m0451;Count=3;mfe=-19.60
Chr20	mireap	mature-5p	4613973	4613992	.	+	.	ID=novel-m0451-5p;Parent=novel-m0451;Count=3;Seq=TGAGTCGGACCAAATGTTTG
Chr20	mireap	precursor	8171964	8172045	.	+	.	ID=novel-m0455;Count=78;mfe=-31.70
Chr20	mireap	mature-3p	8172016	8172035	.	+	.	ID=novel-m0455-3p;Parent=novel-m0455;Count=78;Seq=CTACTGCGCCAAGTGTTGTG
Chr20	mireap	precursor	8407312	8407388	.	+	.	ID=novel-m0456;Count=948;mfe=-32.40
Chr20	mireap	mature-5p	8407322	8407344	.	+	.	ID=novel-m0456-5p;Parent=novel-m0456;Count=879;Seq=CGGCTCATCGTATGGCAGTTTGC
Chr20	mireap	mature-3p	8407357	8407378	.	+	.	ID=novel-m0456-3p;Parent=novel-m0456;Count=63;Seq=CCAGCTGCCTAGCGAAGGGCAA
Chr20	mireap	precursor	8829386	8829469	.	+	.	ID=novel-m0457;Count=3;mfe=-44.90
Chr20	mireap	mature-5p	8829396	8829416	.	+	.	ID=novel-m0457-5p;Parent=novel-m0457;Count=3;Seq=CTCGTGCTGGGGGACTTCAAC
Chr20	mireap	precursor	11395048	11395129	.	+	.	ID=novel-m0459;Count=7;mfe=-29.10
Chr20	mireap	mature-5p	11395060	11395083	.	+	.	ID=novel-m0459-5p;Parent=novel-m0459;Count=2;Seq=AACTCGACCAGATTCTTACAGCCC
Chr20	mireap	mature-3p	11395098	11395119	.	+	.	ID=novel-m0459-3p;Parent=novel-m0459;Count=5;Seq=GCACAGAACATGGTCAAGTTGA
Chr20	mireap	precursor	13430189	13430257	.	+	.	ID=novel-m0460;Count=5;mfe=-18.50
Chr20	mireap	mature-5p	13430198	13430216	.	+	.	ID=novel-m0460-5p;Parent=novel-m0460;Count=2;Seq=CTTCAACGATAGCTTTGAA
Chr20	mireap	mature-3p	13430225	13430247	.	+	.	ID=novel-m0460-3p;Parent=novel-m0460;Count=3;Seq=TAGCAAGCTATGCAGTTGACCTA
Chr20	mireap	precursor	11924041	11924104	.	-	.	ID=novel-m0461;Count=14;mfe=-20.70
Chr20	mireap	mature-5p	11924075	11924094	.	-	.	ID=novel-m0461-5p;Parent=novel-m0461;Count=14;Seq=CATGGGACAACACTTTGTGT
Chr20	mireap	precursor	11981244	11981324	.	-	.	ID=novel-m0462;Count=1151;mfe=-35.60
Chr20	mireap	mature-5p	11981293	11981314	.	-	.	ID=novel-m0462-5p;Parent=novel-m0462;Count=6;Seq=AGGCCATGCAGGCGAAGGAATA
Chr20	mireap	mature-3p	11981254	11981274	.	-	.	ID=novel-m0462-3p;Parent=novel-m0462;Count=1145;Seq=CTCTCTCGCCTCCATGACCTG
Chr20	mireap	precursor	13037581	13037644	.	-	.	ID=novel-m0463;Count=14;mfe=-20.70
Chr20	mireap	mature-5p	13037615	13037634	.	-	.	ID=novel-m0463-5p;Parent=novel-m0463;Count=14;Seq=CATGGGACAACACTTTGTGT
Chr20	mireap	precursor	14572510	14572587	.	-	.	ID=novel-m0464;Count=4;mfe=-43.90
Chr20	mireap	mature-3p	14572520	14572541	.	-	.	ID=novel-m0464-3p;Parent=novel-m0464;Count=4;Seq=TTAGTACTGTGGCGTAATGGTA
Chr21	mireap	precursor	786474	786540	.	+	.	ID=novel-m0467;Count=3;mfe=-27.20
Chr21	mireap	mature-5p	786484	786503	.	+	.	ID=novel-m0467-5p;Parent=novel-m0467;Count=3;Seq=ATACTGGACGCGCAACGCAC
Chr21	mireap	precursor	2835599	2835671	.	+	.	ID=novel-m0469;Count=12;mfe=-20.00
Chr21	mireap	mature-5p	2835609	2835628	.	+	.	ID=novel-m0469-5p;Parent=novel-m0469;Count=12;Seq=CTGGGTCGGACCAAATGTTT
Chr21	mireap	precursor	4097310	4097380	.	+	.	ID=novel-m0471;Count=3;mfe=-32.70
Chr21	mireap	mature-3p	4097351	4097370	.	+	.	ID=novel-m0471-3p;Parent=novel-m0471;Count=3;Seq=CGCAGAAGGTCGCGACCGCG
Chr21	mireap	precursor	5844036	5844106	.	+	.	ID=novel-m0472;Count=3;mfe=-32.90
Chr21	mireap	mature-3p	5844077	5844096	.	+	.	ID=novel-m0472-3p;Parent=novel-m0472;Count=3;Seq=CGCAGAAGGTCGCGACCGCG
Chr21	mireap	precursor	6840492	6840572	.	+	.	ID=novel-m0475;Count=195;mfe=-30.60
Chr21	mireap	mature-5p	6840502	6840524	.	+	.	ID=novel-m0475-5p;Parent=novel-m0475;Count=6;Seq=CTTGGCACTGGGAGAATTCACAG
Chr21	mireap	mature-3p	6840541	6840562	.	+	.	ID=novel-m0475-3p;Parent=novel-m0475;Count=189;Seq=CGTGAATTTCCTGATGCCTCAG
Chr21	mireap	precursor	8716975	8717044	.	+	.	ID=novel-m0476;Count=3;mfe=-38.30
Chr21	mireap	mature-5p	8716985	8717004	.	+	.	ID=novel-m0476-5p;Parent=novel-m0476;Count=3;Seq=CTGGAGCGCCTCCACGGTGG
Chr21	mireap	precursor	10801003	10801078	.	+	.	ID=novel-m0480;Count=3;mfe=-25.90
Chr21	mireap	mature-5p	10801013	10801032	.	+	.	ID=novel-m0480-5p;Parent=novel-m0480;Count=3;Seq=CACGGAGTAGGGATGAGAAC
Chr21	mireap	precursor	14310749	14310830	.	+	.	ID=novel-m0484;Count=3;mfe=-39.30
Chr21	mireap	mature-3p	14310801	14310820	.	+	.	ID=novel-m0484-3p;Parent=novel-m0484;Count=3;Seq=CGCACTGAAGCGGGCTCCGT
Chr21	mireap	precursor	2700528	2700601	.	-	.	ID=novel-m0488;Count=20;mfe=-20.40
Chr21	mireap	mature-5p	2700571	2700591	.	-	.	ID=novel-m0488-5p;Parent=novel-m0488;Count=11;Seq=TATATTCCTGCATATGACGCG
Chr21	mireap	mature-3p	2700538	2700561	.	-	.	ID=novel-m0488-3p;Parent=novel-m0488;Count=9;Seq=TGTATTATGATGGGAGAATATATG
Chr21	mireap	precursor	9652132	9652209	.	-	.	ID=novel-m0491;Count=3;mfe=-23.50
Chr21	mireap	mature-5p	9652180	9652199	.	-	.	ID=novel-m0491-5p;Parent=novel-m0491;Count=3;Seq=CCTGCATGGGACAACACTTT
Chr22	mireap	precursor	2882419	2882482	.	+	.	ID=novel-m0495;Count=3;mfe=-18.80
Chr22	mireap	mature-5p	2882429	2882448	.	+	.	ID=novel-m0495-5p;Parent=novel-m0495;Count=3;Seq=CATGGGACAATACTTTGTGT
Chr22	mireap	precursor	3064187	3064259	.	+	.	ID=novel-m0496;Count=3;mfe=-21.90
Chr22	mireap	mature-5p	3064197	3064217	.	+	.	ID=novel-m0496-5p;Parent=novel-m0496;Count=3;Seq=CCGGGTCGGATCAAATGTTTG
Chr22	mireap	precursor	3140789	3140857	.	+	.	ID=novel-m0497;Count=5;mfe=-28.70
Chr22	mireap	mature-5p	3140799	3140818	.	+	.	ID=novel-m0497-5p;Parent=novel-m0497;Count=5;Seq=TTGGCCTAGTGGTTTCAGTG
Chr22	mireap	precursor	4943196	4943269	.	+	.	ID=novel-m0498;Count=3;mfe=-40.00
Chr22	mireap	mature-5p	4943206	4943228	.	+	.	ID=novel-m0498-5p;Parent=novel-m0498;Count=3;Seq=CCCACCCATGGCAAATGTTTGTG
Chr22	mireap	precursor	6634383	6634457	.	+	.	ID=novel-m0499;Count=5;mfe=-75.40
Chr22	mireap	mature-3p	6634427	6634447	.	+	.	ID=novel-m0499-3p;Parent=novel-m0499;Count=5;Seq=CGTCATAGGGTAGGTGCGCGG
Chr22	mireap	precursor	68865	68945	.	-	.	ID=novel-m0503;Count=4;mfe=-71.10
Chr22	mireap	mature-5p	68916	68935	.	-	.	ID=novel-m0503-5p;Parent=novel-m0503;Count=4;Seq=CACCTCGTCCTCAAAGCTGT
Chr22	mireap	precursor	3938789	3938876	.	-	.	ID=novel-m0507;Count=4;mfe=-39.40
Chr22	mireap	mature-5p	3938847	3938866	.	-	.	ID=novel-m0507-5p;Parent=novel-m0507;Count=3;Seq=CCCTGGAACTGCCTCGTTGG
Chr22	mireap	precursor	13438950	13439031	.	-	.	ID=novel-m0509;Count=159;mfe=-33.10
Chr22	mireap	mature-5p	13438999	13439021	.	-	.	ID=novel-m0509-5p;Parent=novel-m0509;Count=147;Seq=AGGACGCGGTTTGGTGTAAATTG
Chr22	mireap	mature-3p	13438960	13438981	.	-	.	ID=novel-m0509-3p;Parent=novel-m0509;Count=12;Seq=AATTGCACCCTACCCGGCCTGC
Chr23	mireap	precursor	1557089	1557162	.	+	.	ID=novel-m0510;Count=32;mfe=-19.30
Chr23	mireap	mature-3p	1557129	1557152	.	+	.	ID=novel-m0510-3p;Parent=novel-m0510;Count=32;Seq=TCATATGTGTTGAGCTAAGTTTTG
Chr23	mireap	precursor	2108741	2108825	.	+	.	ID=novel-m0511;Count=5;mfe=-86.80
Chr23	mireap	mature-3p	2108796	2108815	.	+	.	ID=novel-m0511-3p;Parent=novel-m0511;Count=5;Seq=GTCATAGGGTAGGTGCGCGG
Chr23	mireap	precursor	4285327	4285410	.	+	.	ID=novel-m0513;Count=3;mfe=-43.00
Chr23	mireap	mature-3p	4285379	4285400	.	+	.	ID=novel-m0513-3p;Parent=novel-m0513;Count=3;Seq=TCTAAAGTCTCTATTCTCGTCT
Chr23	mireap	precursor	7430253	7430325	.	+	.	ID=novel-m0516;Count=12;mfe=-20.00
Chr23	mireap	mature-5p	7430263	7430282	.	+	.	ID=novel-m0516-5p;Parent=novel-m0516;Count=12;Seq=CTGGGTCGGACCAAATGTTT
Chr23	mireap	precursor	4815228	4815311	.	-	.	ID=novel-m0520;Count=18;mfe=-28.00
Chr23	mireap	mature-5p	4815280	4815301	.	-	.	ID=novel-m0520-5p;Parent=novel-m0520;Count=11;Seq=ATTAGAATCAGTACGCTTTGTC
Chr23	mireap	mature-3p	4815238	4815259	.	-	.	ID=novel-m0520-3p;Parent=novel-m0520;Count=7;Seq=CAAAACGACCTGATTCTTTAGT
Chr23	mireap	precursor	5047362	5047450	.	-	.	ID=novel-m0521;Count=6;mfe=-36.70
Chr23	mireap	mature-3p	5047372	5047394	.	-	.	ID=novel-m0521-3p;Parent=novel-m0521;Count=6;Seq=ATCGCAAACACCAAACATGGTCG
Chr23	mireap	precursor	5599057	5599136	.	-	.	ID=novel-m0522;Count=7;mfe=-29.50
Chr23	mireap	mature-5p	5599105	5599126	.	-	.	ID=novel-m0522-5p;Parent=novel-m0522;Count=5;Seq=TTGTGACCGTCACTAACGGGCA
Chr23	mireap	mature-3p	5599067	5599088	.	-	.	ID=novel-m0522-3p;Parent=novel-m0522;Count=1;Seq=CTCGTTTTGACGATCGCAAAAT
Chr23	mireap	precursor	9889006	9889076	.	-	.	ID=novel-m0523;Count=3;mfe=-22.10
Chr23	mireap	mature-3p	9889016	9889036	.	-	.	ID=novel-m0523-3p;Parent=novel-m0523;Count=3;Seq=CTGGAACGGCTGGACTGATTT
Chr24	mireap	precursor	828512	828582	.	+	.	ID=novel-m0526;Count=3;mfe=-32.90
Chr24	mireap	mature-3p	828553	828572	.	+	.	ID=novel-m0526-3p;Parent=novel-m0526;Count=3;Seq=CGCAGAAGGTCGCGACCGCG
Chr24	mireap	precursor	6881554	6881627	.	+	.	ID=novel-m0528;Count=32;mfe=-19.30
Chr24	mireap	mature-3p	6881594	6881617	.	+	.	ID=novel-m0528-3p;Parent=novel-m0528;Count=32;Seq=TCATATGTGTTGAGCTAAGTTTTG
Chr24	mireap	precursor	9694606	9694680	.	+	.	ID=novel-m0532;Count=6;mfe=-19.40
Chr24	mireap	mature-3p	9694650	9694670	.	+	.	ID=novel-m0532-3p;Parent=novel-m0532;Count=6;Seq=TAATGCGGGAGTTGTCTTTTA
Chr24	mireap	precursor	12551651	12551726	.	+	.	ID=novel-m0534;Count=4;mfe=-42.90
Chr24	mireap	mature-3p	12551697	12551716	.	+	.	ID=novel-m0534-3p;Parent=novel-m0534;Count=4;Seq=CGGGTCCGAGTGGAGATCGT
Chr24	mireap	precursor	13745385	13745468	.	+	.	ID=novel-m0535;Count=3;mfe=-44.90
Chr24	mireap	mature-5p	13745395	13745415	.	+	.	ID=novel-m0535-5p;Parent=novel-m0535;Count=3;Seq=CTCGTGCTGGGGGACTTCAAC
Chr24	mireap	precursor	13876190	13876273	.	+	.	ID=novel-m0536;Count=3;mfe=-44.90
Chr24	mireap	mature-5p	13876200	13876220	.	+	.	ID=novel-m0536-5p;Parent=novel-m0536;Count=3;Seq=CTCGTGCTGGGGGACTTCAAC
Chr24	mireap	precursor	4330127	4330207	.	-	.	ID=novel-m0538;Count=4;mfe=-51.10
Chr24	mireap	mature-3p	4330137	4330156	.	-	.	ID=novel-m0538-3p;Parent=novel-m0538;Count=4;Seq=CTGTGGAACGTGGGGTACGA
Chr24	mireap	precursor	8190310	8190394	.	-	.	ID=novel-m0540;Count=5;mfe=-61.80
Chr24	mireap	mature-3p	8190320	8190343	.	-	.	ID=novel-m0540-3p;Parent=novel-m0540;Count=5;Seq=CGGTCACATGGGTCAATACTGACT
Chr25	mireap	precursor	967869	967937	.	+	.	ID=novel-m0542;Count=3;mfe=-21.90
Chr25	mireap	mature-3p	967908	967927	.	+	.	ID=novel-m0542-3p;Parent=novel-m0542;Count=3;Seq=ATAAATTGTTGTTCTAAGTC
Chr25	mireap	precursor	2004519	2004587	.	+	.	ID=novel-m0543;Count=3;mfe=-21.90
Chr25	mireap	mature-3p	2004558	2004577	.	+	.	ID=novel-m0543-3p;Parent=novel-m0543;Count=3;Seq=ATAAATTGTTGTTCTAAGTC
Chr25	mireap	precursor	2346622	2346687	.	+	.	ID=novel-m0544;Count=5;mfe=-49.20
Chr25	mireap	mature-5p	2346632	2346651	.	+	.	ID=novel-m0544-5p;Parent=novel-m0544;Count=5;Seq=GGTAAGCAACGATGGCGCGG
Chr25	mireap	precursor	3185165	3185235	.	+	.	ID=novel-m0545;Count=5;mfe=-18.80
Chr25	mireap	mature-5p	3185175	3185194	.	+	.	ID=novel-m0545-5p;Parent=novel-m0545;Count=5;Seq=TGAGTCGGACCAAATGTTTG
Chr25	mireap	precursor	3780838	3780908	.	+	.	ID=novel-m0546;Count=5;mfe=-18.80
Chr25	mireap	mature-5p	3780848	3780867	.	+	.	ID=novel-m0546-5p;Parent=novel-m0546;Count=5;Seq=TGAGTCGGACCAAATGTTTG
Chr25	mireap	precursor	4843688	4843761	.	+	.	ID=novel-m0547;Count=8;mfe=-20.40
Chr25	mireap	mature-3p	4843732	4843751	.	+	.	ID=novel-m0547-3p;Parent=novel-m0547;Count=8;Seq=TCTAATAATCTGTAGCCCTT
Chr25	mireap	precursor	5177602	5177672	.	+	.	ID=novel-m0548;Count=5;mfe=-18.80
Chr25	mireap	mature-5p	5177612	5177631	.	+	.	ID=novel-m0548-5p;Parent=novel-m0548;Count=5;Seq=TGAGTCGGACCAAATGTTTG
Chr25	mireap	precursor	5218886	5218956	.	+	.	ID=novel-m0549;Count=3;mfe=-32.90
Chr25	mireap	mature-3p	5218927	5218946	.	+	.	ID=novel-m0549-3p;Parent=novel-m0549;Count=3;Seq=CGCAGAAGGTCGCGACCGCG
Chr25	mireap	precursor	6135971	6136041	.	+	.	ID=novel-m0550;Count=3;mfe=-21.20
Chr25	mireap	mature-5p	6135981	6136000	.	+	.	ID=novel-m0550-5p;Parent=novel-m0550;Count=3;Seq=TGAGTCGGACCAAATGTTTG
Chr25	mireap	precursor	6509448	6509523	.	+	.	ID=novel-m0551;Count=5;mfe=-30.00
Chr25	mireap	mature-5p	6509458	6509477	.	+	.	ID=novel-m0551-5p;Parent=novel-m0551;Count=5;Seq=TTGTGGAATGTGTTTAGAAT
Chr25	mireap	precursor	7372274	7372342	.	+	.	ID=novel-m0557;Count=4;mfe=-18.50
Chr25	mireap	mature-5p	7372283	7372301	.	+	.	ID=novel-m0557-5p;Parent=novel-m0557;Count=1;Seq=CTTCAACGATAGCTTTGAA
Chr25	mireap	mature-3p	7372310	7372332	.	+	.	ID=novel-m0557-3p;Parent=novel-m0557;Count=3;Seq=TAGCAAGCTATGCAGTTGACCTA
Chr25	mireap	precursor	7418891	7418959	.	+	.	ID=novel-m0559;Count=5;mfe=-18.50
Chr25	mireap	mature-5p	7418900	7418918	.	+	.	ID=novel-m0559-5p;Parent=novel-m0559;Count=2;Seq=CTTCAACGATAGCTTTGAA
Chr25	mireap	mature-3p	7418927	7418949	.	+	.	ID=novel-m0559-3p;Parent=novel-m0559;Count=3;Seq=TAGCAAGCTATGCAGTTGACCTA
Chr25	mireap	precursor	7551826	7551893	.	+	.	ID=novel-m0566;Count=6;mfe=-18.50
Chr25	mireap	mature-5p	7551836	7551855	.	+	.	ID=novel-m0566-5p;Parent=novel-m0566;Count=2;Seq=TCAACGATAGCTTTGAACGC
Chr25	mireap	mature-3p	7551861	7551883	.	+	.	ID=novel-m0566-3p;Parent=novel-m0566;Count=3;Seq=TAGCAAGCTATGCAGTTGACCTA
Chr25	mireap	precursor	7573650	7573717	.	+	.	ID=novel-m0567;Count=5;mfe=-18.50
Chr25	mireap	mature-5p	7573660	7573679	.	+	.	ID=novel-m0567-5p;Parent=novel-m0567;Count=1;Seq=TCAACGATAGCTTTGAACGC
Chr25	mireap	mature-3p	7573685	7573707	.	+	.	ID=novel-m0567-3p;Parent=novel-m0567;Count=3;Seq=TAGCAAGCTATGCAGTTGACCTA
Chr25	mireap	precursor	7854750	7854820	.	+	.	ID=novel-m0568;Count=5;mfe=-18.80
Chr25	mireap	mature-5p	7854760	7854779	.	+	.	ID=novel-m0568-5p;Parent=novel-m0568;Count=5;Seq=TGAGTCGGACCAAATGTTTG
Chr25	mireap	precursor	9156006	9156076	.	+	.	ID=novel-m0571;Count=5;mfe=-18.80
Chr25	mireap	mature-5p	9156016	9156035	.	+	.	ID=novel-m0571-5p;Parent=novel-m0571;Count=5;Seq=TGAGTCGGACCAAATGTTTG
Chr25	mireap	precursor	9247837	9247907	.	+	.	ID=novel-m0572;Count=5;mfe=-18.80
Chr25	mireap	mature-5p	9247847	9247866	.	+	.	ID=novel-m0572-5p;Parent=novel-m0572;Count=5;Seq=TGAGTCGGACCAAATGTTTG
Chr25	mireap	precursor	9529830	9529893	.	+	.	ID=novel-m0573;Count=11;mfe=-21.50
Chr25	mireap	mature-5p	9529840	9529859	.	+	.	ID=novel-m0573-5p;Parent=novel-m0573;Count=11;Seq=CATGGGACAACACTTTGTGT
Chr25	mireap	precursor	9923329	9923399	.	+	.	ID=novel-m0574;Count=6;mfe=-18.80
Chr25	mireap	mature-5p	9923339	9923358	.	+	.	ID=novel-m0574-5p;Parent=novel-m0574;Count=5;Seq=TGAGTCGGACCAAATGTTTG
Chr25	mireap	precursor	10166545	10166616	.	+	.	ID=novel-m0575;Count=22;mfe=-33.50
Chr25	mireap	mature-5p	10166555	10166574	.	+	.	ID=novel-m0575-5p;Parent=novel-m0575;Count=21;Seq=GACACGATCGTCGTCTCGCG
Chr25	mireap	precursor	10768824	10768895	.	+	.	ID=novel-m0576;Count=21;mfe=-33.50
Chr25	mireap	mature-5p	10768834	10768853	.	+	.	ID=novel-m0576-5p;Parent=novel-m0576;Count=20;Seq=GACACGATCGTCGTCTCGCG
Chr25	mireap	precursor	15763374	15763461	.	+	.	ID=novel-m0604;Count=14;mfe=-36.20
Chr25	mireap	mature-3p	15763431	15763451	.	+	.	ID=novel-m0604-3p;Parent=novel-m0604;Count=13;Seq=TCCACATTGGCGAGAGATTAT
Chr25	mireap	precursor	15789753	15789825	.	+	.	ID=novel-m0605;Count=14;mfe=-19.30
Chr25	mireap	mature-3p	15789792	15789815	.	+	.	ID=novel-m0605-3p;Parent=novel-m0605;Count=14;Seq=TCATATGTGTTGAGCTAAGTTTTG
Chr25	mireap	precursor	17678611	17678674	.	+	.	ID=novel-m0608;Count=11;mfe=-21.50
Chr25	mireap	mature-5p	17678621	17678640	.	+	.	ID=novel-m0608-5p;Parent=novel-m0608;Count=11;Seq=CATGGGACAACACTTTGTGT
Chr25	mireap	precursor	18499619	18499695	.	+	.	ID=novel-m0609;Count=13;mfe=-39.40
Chr25	mireap	mature-3p	18499664	18499685	.	+	.	ID=novel-m0609-3p;Parent=novel-m0609;Count=13;Seq=CTGCTGTGACAGGACAATATGG
Chr25	mireap	precursor	19994804	19994877	.	+	.	ID=novel-m0611;Count=14;mfe=-19.30
Chr25	mireap	mature-3p	19994844	19994867	.	+	.	ID=novel-m0611-3p;Parent=novel-m0611;Count=14;Seq=TCATATGTGTTGAGCTAAGTTTTG
Chr25	mireap	precursor	22795258	22795328	.	+	.	ID=novel-m0612;Count=3;mfe=-32.90
Chr25	mireap	mature-3p	22795299	22795318	.	+	.	ID=novel-m0612-3p;Parent=novel-m0612;Count=3;Seq=CGCAGAAGGTCGCGACCGCG
Chr25	mireap	precursor	23023807	23023877	.	+	.	ID=novel-m0613;Count=6;mfe=-18.80
Chr25	mireap	mature-5p	23023817	23023836	.	+	.	ID=novel-m0613-5p;Parent=novel-m0613;Count=5;Seq=TGAGTCGGACCAAATGTTTG
Chr25	mireap	precursor	23496301	23496369	.	+	.	ID=novel-m0614;Count=3;mfe=-21.90
Chr25	mireap	mature-3p	23496340	23496359	.	+	.	ID=novel-m0614-3p;Parent=novel-m0614;Count=3;Seq=ATAAATTGTTGTTCTAAGTC
Chr25	mireap	precursor	718066	718139	.	-	.	ID=novel-m0616;Count=12;mfe=-19.30
Chr25	mireap	mature-3p	718076	718099	.	-	.	ID=novel-m0616-3p;Parent=novel-m0616;Count=11;Seq=TCATATGTGTTGAGCTAAGTTTTG
Chr25	mireap	precursor	889976	890048	.	-	.	ID=novel-m0617;Count=4;mfe=-20.20
Chr25	mireap	mature-5p	890018	890038	.	-	.	ID=novel-m0617-5p;Parent=novel-m0617;Count=4;Seq=CTGAGTCGGACCAAATGTTTG
Chr25	mireap	precursor	1461502	1461574	.	-	.	ID=novel-m0618;Count=4;mfe=-20.20
Chr25	mireap	mature-5p	1461544	1461564	.	-	.	ID=novel-m0618-5p;Parent=novel-m0618;Count=4;Seq=CTGAGTCGGACCAAATGTTTG
Chr25	mireap	precursor	13925369	13925432	.	-	.	ID=novel-m0638;Count=14;mfe=-20.70
Chr25	mireap	mature-5p	13925403	13925422	.	-	.	ID=novel-m0638-5p;Parent=novel-m0638;Count=14;Seq=CATGGGACAACACTTTGTGT
Chr25	mireap	precursor	15790900	15790970	.	-	.	ID=novel-m0639;Count=3;mfe=-49.50
Chr25	mireap	mature-3p	15790910	15790929	.	-	.	ID=novel-m0639-3p;Parent=novel-m0639;Count=3;Seq=CTAAGTAAATTAGTTTCGCC
Chr25	mireap	precursor	16417219	16417299	.	-	.	ID=novel-m0640;Count=4;mfe=-50.90
Chr25	mireap	mature-3p	16417229	16417248	.	-	.	ID=novel-m0640-3p;Parent=novel-m0640;Count=4;Seq=CTGTGGAACGTGGGGTACGA
Chr25	mireap	precursor	17650672	17650742	.	-	.	ID=novel-m0641;Count=3;mfe=-21.20
Chr25	mireap	mature-3p	17650682	17650702	.	-	.	ID=novel-m0641-3p;Parent=novel-m0641;Count=3;Seq=CTGGAACGGCTGGACTGATTT
Chr25	mireap	precursor	18499619	18499695	.	-	.	ID=novel-m0642;Count=15;mfe=-41.80
Chr25	mireap	mature-3p	18499629	18499650	.	-	.	ID=novel-m0642-3p;Parent=novel-m0642;Count=15;Seq=CTGCTGCGCCCGGACAAGCCGG
Chr25	mireap	precursor	20851287	20851366	.	-	.	ID=novel-m0644;Count=7;mfe=-40.70
Chr25	mireap	mature-5p	20851335	20851356	.	-	.	ID=novel-m0644-5p;Parent=novel-m0644;Count=4;Seq=GGGGTTTCTTTCGGCCTTCAGC
Chr25	mireap	mature-3p	20851297	20851320	.	-	.	ID=novel-m0644-3p;Parent=novel-m0644;Count=3;Seq=GTAGGCCGGCGGAAACTACTTGCT
Chr25	mireap	precursor	21363649	21363720	.	-	.	ID=novel-m0645;Count=11;mfe=-19.70
Chr25	mireap	mature-3p	21363659	21363678	.	-	.	ID=novel-m0645-3p;Parent=novel-m0645;Count=11;Seq=AAATTGTTGTTCTAAGTCTG
Chr25	mireap	precursor	22119546	22119614	.	-	.	ID=novel-m0646;Count=3;mfe=-19.50
Chr25	mireap	mature-3p	22119556	22119576	.	-	.	ID=novel-m0646-3p;Parent=novel-m0646;Count=3;Seq=CTGGAACGGCTGGACTGATTT
Chr26	mireap	precursor	1768814	1768882	.	+	.	ID=novel-m0647;Count=3;mfe=-32.90
Chr26	mireap	mature-5p	1768824	1768843	.	+	.	ID=novel-m0647-5p;Parent=novel-m0647;Count=3;Seq=CCGCGGTCGCGACCTTCTGC
Chr26	mireap	precursor	4267756	4267828	.	+	.	ID=novel-m0649;Count=3;mfe=-22.60
Chr26	mireap	mature-5p	4267766	4267786	.	+	.	ID=novel-m0649-5p;Parent=novel-m0649;Count=3;Seq=CCGGGTCGGATCAAATGTTTG
Chr26	mireap	precursor	663612	663692	.	-	.	ID=novel-m0652;Count=4;mfe=-51.10
Chr26	mireap	mature-3p	663622	663641	.	-	.	ID=novel-m0652-3p;Parent=novel-m0652;Count=4;Seq=CTGTGGAACGTGGGGTACGA
Chr26	mireap	precursor	2205393	2205463	.	-	.	ID=novel-m0653;Count=3;mfe=-21.20
Chr26	mireap	mature-3p	2205403	2205423	.	-	.	ID=novel-m0653-3p;Parent=novel-m0653;Count=3;Seq=CTGGAACGGCTGGACTGATTT
Chr26	mireap	precursor	7767333	7767406	.	-	.	ID=novel-m0654;Count=6;mfe=-20.30
Chr26	mireap	mature-3p	7767343	7767362	.	-	.	ID=novel-m0654-3p;Parent=novel-m0654;Count=6;Seq=TAATGCGGGAGTTGTCTTTT
Chr26	mireap	precursor	8067866	8067946	.	-	.	ID=novel-m0655;Count=4;mfe=-51.10
Chr26	mireap	mature-3p	8067876	8067895	.	-	.	ID=novel-m0655-3p;Parent=novel-m0655;Count=4;Seq=CTGTGGAACGTGGGGTACGA
Chr26	mireap	precursor	11273108	11273179	.	-	.	ID=novel-m0657;Count=6;mfe=-20.10
Chr26	mireap	mature-3p	11273118	11273137	.	-	.	ID=novel-m0657-3p;Parent=novel-m0657;Count=6;Seq=TAATGCGGGAGTTGTCTTTT
Chr27	mireap	precursor	206910	206986	.	+	.	ID=novel-m0658;Count=3;mfe=-32.30
Chr27	mireap	mature-3p	206955	206976	.	+	.	ID=novel-m0658-3p;Parent=novel-m0658;Count=3;Seq=TGTGTCGCGCATAAGTTCCGCT
Chr27	mireap	precursor	2481237	2481310	.	+	.	ID=novel-m0659;Count=5;mfe=-44.50
Chr27	mireap	mature-3p	2481279	2481300	.	+	.	ID=novel-m0659-3p;Parent=novel-m0659;Count=5;Seq=TGGGTGAGTGTGATGTGATGGT
Chr27	mireap	precursor	2895034	2895114	.	+	.	ID=novel-m0660;Count=121;mfe=-33.60
Chr27	mireap	mature-5p	2895044	2895067	.	+	.	ID=novel-m0660-5p;Parent=novel-m0660;Count=87;Seq=GGGCCTGAATTGTTGCTCGAACCT
Chr27	mireap	mature-3p	2895083	2895104	.	+	.	ID=novel-m0660-3p;Parent=novel-m0660;Count=34;Seq=GTGAGCAAACTTTCAGGTGTGT
Chr27	mireap	precursor	5282432	5282509	.	+	.	ID=novel-m0661;Count=6;mfe=-54.40
Chr27	mireap	mature-5p	5282442	5282463	.	+	.	ID=novel-m0661-5p;Parent=novel-m0661;Count=6;Seq=ATTTGAACCGTTAGTGGCGTCT
Chr27	mireap	precursor	6296002	6296070	.	+	.	ID=novel-m0662;Count=5;mfe=-29.40
Chr27	mireap	mature-5p	6296012	6296031	.	+	.	ID=novel-m0662-5p;Parent=novel-m0662;Count=5;Seq=TTGGCCTAGTGGTTTCAGTG
Chr27	mireap	precursor	6724850	6724913	.	+	.	ID=novel-m0663;Count=3;mfe=-18.80
Chr27	mireap	mature-5p	6724860	6724879	.	+	.	ID=novel-m0663-5p;Parent=novel-m0663;Count=3;Seq=CATGGGACAATACTTTGTGT
Chr27	mireap	precursor	1255793	1255869	.	-	.	ID=novel-m0684;Count=375;mfe=-24.70
Chr27	mireap	mature-5p	1255839	1255859	.	-	.	ID=novel-m0684-5p;Parent=novel-m0684;Count=362;Seq=TGGAGGTGTGATCTCTTCACT
Chr27	mireap	mature-3p	1255803	1255824	.	-	.	ID=novel-m0684-3p;Parent=novel-m0684;Count=12;Seq=TGAGATTCAACTCCTCCAACTT
Chr27	mireap	precursor	1255931	1256009	.	-	.	ID=novel-m0685;Count=1016;mfe=-31.50
Chr27	mireap	mature-5p	1255978	1255999	.	-	.	ID=novel-m0685-5p;Parent=novel-m0685;Count=28;Seq=TGGACAGGGGATCTTGACAGTT
Chr27	mireap	mature-3p	1255941	1255962	.	-	.	ID=novel-m0685-3p;Parent=novel-m0685;Count=979;Seq=CCAGATCTATCTTTCCAGCTCA
Chr27	mireap	precursor	4609438	4609514	.	-	.	ID=novel-m0687;Count=12;mfe=-21.00
Chr27	mireap	mature-3p	4609448	4609468	.	-	.	ID=novel-m0687-3p;Parent=novel-m0687;Count=12;Seq=TAACTCGGATGTGTTTAGCAT
Chr27	mireap	precursor	6801352	6801424	.	-	.	ID=novel-m0688;Count=3;mfe=-37.00
Chr27	mireap	mature-3p	6801362	6801382	.	-	.	ID=novel-m0688-3p;Parent=novel-m0688;Count=3;Seq=CGTTCGACCAACGTGTACTAG
Chr27	mireap	precursor	9405474	9405531	.	-	.	ID=novel-m0689;Count=9;mfe=-27.10
Chr27	mireap	mature-5p	9405502	9405521	.	-	.	ID=novel-m0689-5p;Parent=novel-m0689;Count=9;Seq=CATACGTCCCCAAGCTAGCC
Chr27	mireap	precursor	9959475	9959550	.	-	.	ID=novel-m0690;Count=9;mfe=-44.60
Chr27	mireap	mature-5p	9959519	9959540	.	-	.	ID=novel-m0690-5p;Parent=novel-m0690;Count=9;Seq=TGGTGTTACCCGAGGTTGTTAT
Chr27	mireap	precursor	10101259	10101335	.	-	.	ID=novel-m0691;Count=4;mfe=-31.00
Chr27	mireap	mature-3p	10101269	10101289	.	-	.	ID=novel-m0691-3p;Parent=novel-m0691;Count=4;Seq=GTAGCGAATGCGACTGCTGTG
Chr28	mireap	precursor	4032332	4032405	.	+	.	ID=novel-m0693;Count=32;mfe=-19.30
Chr28	mireap	mature-3p	4032372	4032395	.	+	.	ID=novel-m0693-3p;Parent=novel-m0693;Count=32;Seq=TCATATGTGTTGAGCTAAGTTTTG
Chr28	mireap	precursor	6361946	6362018	.	+	.	ID=novel-m0696;Count=10;mfe=-18.80
Chr28	mireap	mature-5p	6361956	6361976	.	+	.	ID=novel-m0696-5p;Parent=novel-m0696;Count=10;Seq=GTGGGTGGGTGGTAGGTGGTT
Chr28	mireap	precursor	7592093	7592156	.	+	.	ID=novel-m0698;Count=3;mfe=-18.80
Chr28	mireap	mature-5p	7592103	7592122	.	+	.	ID=novel-m0698-5p;Parent=novel-m0698;Count=3;Seq=CATGGGACAATACTTTGTGT
Chr28	mireap	precursor	9910828	9910890	.	+	.	ID=novel-m0699;Count=8;mfe=-23.50
Chr28	mireap	mature-5p	9910838	9910857	.	+	.	ID=novel-m0699-5p;Parent=novel-m0699;Count=8;Seq=GTTGCTTCGGTAAGTACCTG
Chr28	mireap	precursor	10963851	10963924	.	+	.	ID=novel-m0701;Count=32;mfe=-19.30
Chr28	mireap	mature-3p	10963891	10963914	.	+	.	ID=novel-m0701-3p;Parent=novel-m0701;Count=32;Seq=TCATATGTGTTGAGCTAAGTTTTG
Chr28	mireap	precursor	11287791	11287877	.	+	.	ID=novel-m0702;Count=5;mfe=-63.50
Chr28	mireap	mature-3p	11287848	11287867	.	+	.	ID=novel-m0702-3p;Parent=novel-m0702;Count=5;Seq=GTCATAGGGTAGGTGCGCGG
Chr28	mireap	precursor	3588591	3588654	.	-	.	ID=novel-m0703;Count=14;mfe=-20.70
Chr28	mireap	mature-5p	3588625	3588644	.	-	.	ID=novel-m0703-5p;Parent=novel-m0703;Count=14;Seq=CATGGGACAACACTTTGTGT
Chr28	mireap	precursor	7386176	7386268	.	-	.	ID=novel-m0704;Count=3;mfe=-60.70
Chr28	mireap	mature-3p	7386186	7386205	.	-	.	ID=novel-m0704-3p;Parent=novel-m0704;Count=3;Seq=GAATCCTGGGTCGGACCAAA
Chr28	mireap	precursor	10287175	10287248	.	-	.	ID=novel-m0705;Count=12;mfe=-19.30
Chr28	mireap	mature-3p	10287185	10287208	.	-	.	ID=novel-m0705-3p;Parent=novel-m0705;Count=11;Seq=TCATATGTGTTGAGCTAAGTTTTG
Chr29	mireap	precursor	124869	124942	.	+	.	ID=novel-m0707;Count=32;mfe=-19.30
Chr29	mireap	mature-3p	124909	124932	.	+	.	ID=novel-m0707-3p;Parent=novel-m0707;Count=32;Seq=TCATATGTGTTGAGCTAAGTTTTG
Chr29	mireap	precursor	1231341	1231423	.	+	.	ID=novel-m0708;Count=3;mfe=-32.60
Chr29	mireap	mature-3p	1231394	1231413	.	+	.	ID=novel-m0708-3p;Parent=novel-m0708;Count=3;Seq=CTACTGTGCCAAGTGTTGTG
Chr29	mireap	precursor	2235365	2235445	.	+	.	ID=novel-m0712;Count=9;mfe=-31.20
Chr29	mireap	mature-3p	2235414	2235435	.	+	.	ID=novel-m0712-3p;Parent=novel-m0712;Count=9;Seq=TGATATGTTTTCCTTTTTGTCA
Chr29	mireap	precursor	2241035	2241118	.	+	.	ID=novel-m0713;Count=43;mfe=-28.10
Chr29	mireap	mature-3p	2241086	2241108	.	+	.	ID=novel-m0713-3p;Parent=novel-m0713;Count=43;Seq=TATACATTTTCCTTTTTGTCAAT
Chr29	mireap	precursor	2299786	2299864	.	+	.	ID=novel-m0717;Count=5;mfe=-31.50
Chr29	mireap	mature-3p	2299835	2299854	.	+	.	ID=novel-m0717-3p;Parent=novel-m0717;Count=5;Seq=TCGTTATCTTCCCTTTTGTG
Chr29	mireap	precursor	2343651	2343731	.	+	.	ID=novel-m0721;Count=9;mfe=-31.20
Chr29	mireap	mature-3p	2343700	2343721	.	+	.	ID=novel-m0721-3p;Parent=novel-m0721;Count=9;Seq=TGATATGTTTTCCTTTTTGTCA
Chr29	mireap	precursor	2349325	2349408	.	+	.	ID=novel-m0722;Count=43;mfe=-26.20
Chr29	mireap	mature-3p	2349376	2349398	.	+	.	ID=novel-m0722-3p;Parent=novel-m0722;Count=43;Seq=TATACATTTTCCTTTTTGTCAAT
Chr29	mireap	precursor	2398111	2398189	.	+	.	ID=novel-m0724;Count=5;mfe=-24.90
Chr29	mireap	mature-3p	2398160	2398179	.	+	.	ID=novel-m0724-3p;Parent=novel-m0724;Count=5;Seq=TCGTTATCTTCCCTTTTGTG
Chr29	mireap	precursor	2414243	2414326	.	+	.	ID=novel-m0727;Count=43;mfe=-28.10
Chr29	mireap	mature-3p	2414294	2414316	.	+	.	ID=novel-m0727-3p;Parent=novel-m0727;Count=43;Seq=TATACATTTTCCTTTTTGTCAAT
Chr29	mireap	precursor	2472994	2473072	.	+	.	ID=novel-m0731;Count=5;mfe=-31.50
Chr29	mireap	mature-3p	2473043	2473062	.	+	.	ID=novel-m0731-3p;Parent=novel-m0731;Count=5;Seq=TCGTTATCTTCCCTTTTGTG
Chr29	mireap	precursor	2516859	2516939	.	+	.	ID=novel-m0735;Count=9;mfe=-31.20
Chr29	mireap	mature-3p	2516908	2516929	.	+	.	ID=novel-m0735-3p;Parent=novel-m0735;Count=9;Seq=TGATATGTTTTCCTTTTTGTCA
Chr29	mireap	precursor	2522533	2522616	.	+	.	ID=novel-m0736;Count=43;mfe=-26.20
Chr29	mireap	mature-3p	2522584	2522606	.	+	.	ID=novel-m0736-3p;Parent=novel-m0736;Count=43;Seq=TATACATTTTCCTTTTTGTCAAT
Chr29	mireap	precursor	2571319	2571397	.	+	.	ID=novel-m0738;Count=5;mfe=-24.90
Chr29	mireap	mature-3p	2571368	2571387	.	+	.	ID=novel-m0738-3p;Parent=novel-m0738;Count=5;Seq=TCGTTATCTTCCCTTTTGTG
Chr29	mireap	precursor	2587451	2587534	.	+	.	ID=novel-m0741;Count=43;mfe=-28.10
Chr29	mireap	mature-3p	2587502	2587524	.	+	.	ID=novel-m0741-3p;Parent=novel-m0741;Count=43;Seq=TATACATTTTCCTTTTTGTCAAT
Chr29	mireap	precursor	2611395	2611473	.	+	.	ID=novel-m0743;Count=5;mfe=-31.50
Chr29	mireap	mature-3p	2611444	2611463	.	+	.	ID=novel-m0743-3p;Parent=novel-m0743;Count=5;Seq=TCGTTATCTTCCCTTTTGTG
Chr29	mireap	precursor	2615109	2615192	.	+	.	ID=novel-m0744;Count=43;mfe=-28.10
Chr29	mireap	mature-3p	2615160	2615182	.	+	.	ID=novel-m0744-3p;Parent=novel-m0744;Count=43;Seq=TATACATTTTCCTTTTTGTCAAT
Chr29	mireap	precursor	3172834	3172915	.	+	.	ID=novel-m0745;Count=19;mfe=-24.90
Chr29	mireap	mature-3p	3172883	3172905	.	+	.	ID=novel-m0745-3p;Parent=novel-m0745;Count=19;Seq=CAACTCTGGAGTTTCTACTGTAA
Chr29	mireap	precursor	3741917	3741984	.	+	.	ID=novel-m0746;Count=5;mfe=-20.70
Chr29	mireap	mature-5p	3741927	3741946	.	+	.	ID=novel-m0746-5p;Parent=novel-m0746;Count=5;Seq=TACATGGGACAACACTTTGT
Chr29	mireap	precursor	6181476	6181544	.	+	.	ID=novel-m0748;Count=3;mfe=-36.20
Chr29	mireap	mature-5p	6181486	6181505	.	+	.	ID=novel-m0748-5p;Parent=novel-m0748;Count=3;Seq=CCGCGGTCGCGACCTTCTGC
Chr29	mireap	precursor	10102996	10103064	.	+	.	ID=novel-m0754;Count=3;mfe=-21.90
Chr29	mireap	mature-3p	10103035	10103054	.	+	.	ID=novel-m0754-3p;Parent=novel-m0754;Count=3;Seq=ATAAATTGTTGTTCTAAGTC
Chr29	mireap	precursor	11198305	11198378	.	+	.	ID=novel-m0755;Count=14;mfe=-19.30
Chr29	mireap	mature-3p	11198345	11198368	.	+	.	ID=novel-m0755-3p;Parent=novel-m0755;Count=14;Seq=TCATATGTGTTGAGCTAAGTTTTG
Chr29	mireap	precursor	14694917	14694987	.	+	.	ID=novel-m0757;Count=3;mfe=-32.90
Chr29	mireap	mature-3p	14694958	14694977	.	+	.	ID=novel-m0757-3p;Parent=novel-m0757;Count=3;Seq=CGCAGAAGGTCGCGACCGCG
Chr29	mireap	precursor	15131233	15131311	.	+	.	ID=novel-m0758;Count=25;mfe=-38.90
Chr29	mireap	mature-5p	15131243	15131264	.	+	.	ID=novel-m0758-5p;Parent=novel-m0758;Count=25;Seq=ATCGAAGAAGTTTCTCTTGAGG
Chr29	mireap	precursor	15771490	15771566	.	+	.	ID=novel-m0760;Count=4;mfe=-42.50
Chr29	mireap	mature-5p	15771500	15771519	.	+	.	ID=novel-m0760-5p;Parent=novel-m0760;Count=4;Seq=CTGACGCAGGTGCTTTCCGG
Chr29	mireap	precursor	16394012	16394079	.	+	.	ID=novel-m0761;Count=5;mfe=-20.70
Chr29	mireap	mature-5p	16394022	16394041	.	+	.	ID=novel-m0761-5p;Parent=novel-m0761;Count=4;Seq=TACATGGGACAACACTTTGT
Chr29	mireap	precursor	1817197	1817274	.	-	.	ID=novel-m0762;Count=3;mfe=-41.00
Chr29	mireap	mature-3p	1817207	1817228	.	-	.	ID=novel-m0762-3p;Parent=novel-m0762;Count=3;Seq=CTGTCTCGTCAAATGTGTGCGG
Chr29	mireap	precursor	2389322	2389402	.	-	.	ID=novel-m0765;Count=5;mfe=-31.50
Chr29	mireap	mature-3p	2389332	2389352	.	-	.	ID=novel-m0765-3p;Parent=novel-m0765;Count=5;Seq=TCGTTATCTTCCCTTTTGTGG
Chr29	mireap	precursor	2405197	2405274	.	-	.	ID=novel-m0767;Count=3;mfe=-23.50
Chr29	mireap	mature-5p	2405245	2405264	.	-	.	ID=novel-m0767-5p;Parent=novel-m0767;Count=3;Seq=CCTGCATGGGACAACACTTT
Chr29	mireap	precursor	2562530	2562610	.	-	.	ID=novel-m0770;Count=5;mfe=-31.50
Chr29	mireap	mature-3p	2562540	2562560	.	-	.	ID=novel-m0770-3p;Parent=novel-m0770;Count=5;Seq=TCGTTATCTTCCCTTTTGTGG
Chr29	mireap	precursor	2578405	2578482	.	-	.	ID=novel-m0772;Count=3;mfe=-23.50
Chr29	mireap	mature-5p	2578453	2578472	.	-	.	ID=novel-m0772-5p;Parent=novel-m0772;Count=3;Seq=CCTGCATGGGACAACACTTT
Chr29	mireap	precursor	2626274	2626357	.	-	.	ID=novel-m0773;Count=43;mfe=-28.10
Chr29	mireap	mature-3p	2626284	2626306	.	-	.	ID=novel-m0773-3p;Parent=novel-m0773;Count=43;Seq=TATACATTTTCCTTTTTGTCAAT
Chr29	mireap	precursor	10031256	10031329	.	-	.	ID=novel-m0774;Count=10;mfe=-19.30
Chr29	mireap	mature-3p	10031266	10031289	.	-	.	ID=novel-m0774-3p;Parent=novel-m0774;Count=9;Seq=TCATATGTGTTGAGCTAAGTTTTG
Chr30	mireap	precursor	286096	286159	.	+	.	ID=novel-m0776;Count=11;mfe=-21.50
Chr30	mireap	mature-5p	286106	286125	.	+	.	ID=novel-m0776-5p;Parent=novel-m0776;Count=11;Seq=CATGGGACAACACTTTGTGT
Chr30	mireap	precursor	1790168	1790239	.	+	.	ID=novel-m0778;Count=4;mfe=-35.40
Chr30	mireap	mature-3p	1790210	1790229	.	+	.	ID=novel-m0778-3p;Parent=novel-m0778;Count=4;Seq=CGGGTCCGAGTGGAGATCGT
Chr30	mireap	precursor	1814479	1814562	.	+	.	ID=novel-m0779;Count=120;mfe=-31.70
Chr30	mireap	mature-5p	1814489	1814510	.	+	.	ID=novel-m0779-5p;Parent=novel-m0779;Count=109;Seq=TAGCCTCTCCTTGGCTTTGTCT
Chr30	mireap	mature-3p	1814529	1814552	.	+	.	ID=novel-m0779-3p;Parent=novel-m0779;Count=5;Seq=AGACATAGCCTGATAGAGGTTACG
Chr30	mireap	precursor	4321787	4321872	.	+	.	ID=novel-m0781;Count=7;mfe=-32.50
Chr30	mireap	mature-5p	4321797	4321819	.	+	.	ID=novel-m0781-5p;Parent=novel-m0781;Count=7;Seq=GTGGATCTAATGGTGTGGAGGGA
Chr30	mireap	precursor	4896468	4896547	.	+	.	ID=novel-m0782;Count=2467;mfe=-36.40
Chr30	mireap	mature-5p	4896478	4896500	.	+	.	ID=novel-m0782-5p;Parent=novel-m0782;Count=1022;Seq=AAGAGAGCTATCCGTCGACAGTA
Chr30	mireap	mature-3p	4896514	4896537	.	+	.	ID=novel-m0782-3p;Parent=novel-m0782;Count=1444;Seq=CTGTCATGGAGTTGCTCTCTTTAT
Chr30	mireap	precursor	4948199	4948266	.	+	.	ID=novel-m0783;Count=4;mfe=-20.00
Chr30	mireap	mature-3p	4948237	4948256	.	+	.	ID=novel-m0783-3p;Parent=novel-m0783;Count=4;Seq=CAAATATTTGTTTCGGAGTT
Chr30	mireap	precursor	5073415	5073497	.	+	.	ID=novel-m0784;Count=169;mfe=-32.90
Chr30	mireap	mature-3p	5073466	5073487	.	+	.	ID=novel-m0784-3p;Parent=novel-m0784;Count=169;Seq=CGTAACGTCAAACTCGGTGTGT
Chr30	mireap	precursor	7190208	7190281	.	+	.	ID=novel-m0785;Count=19;mfe=-28.30
Chr30	mireap	mature-3p	7190252	7190271	.	+	.	ID=novel-m0785-3p;Parent=novel-m0785;Count=19;Seq=CTGCTGTCCATGAGGTCTCG
Chr30	mireap	precursor	7322310	7322373	.	+	.	ID=novel-m0786;Count=11;mfe=-21.50
Chr30	mireap	mature-5p	7322320	7322339	.	+	.	ID=novel-m0786-5p;Parent=novel-m0786;Count=11;Seq=CATGGGACAACACTTTGTGT
Chr30	mireap	precursor	7936883	7936956	.	+	.	ID=novel-m0788;Count=19;mfe=-28.30
Chr30	mireap	mature-3p	7936927	7936946	.	+	.	ID=novel-m0788-3p;Parent=novel-m0788;Count=19;Seq=CTGCTGTCCATGAGGTCTCG
Chr30	mireap	precursor	8063035	8063098	.	+	.	ID=novel-m0789;Count=11;mfe=-21.50
Chr30	mireap	mature-5p	8063045	8063064	.	+	.	ID=novel-m0789-5p;Parent=novel-m0789;Count=11;Seq=CATGGGACAACACTTTGTGT
Chr30	mireap	precursor	8623158	8623226	.	+	.	ID=novel-m0790;Count=3;mfe=-21.90
Chr30	mireap	mature-3p	8623197	8623216	.	+	.	ID=novel-m0790-3p;Parent=novel-m0790;Count=3;Seq=ATAAATTGTTGTTCTAAGTC
Chr30	mireap	precursor	9136772	9136845	.	+	.	ID=novel-m0792;Count=19;mfe=-28.30
Chr30	mireap	mature-3p	9136816	9136835	.	+	.	ID=novel-m0792-3p;Parent=novel-m0792;Count=19;Seq=CTGCTGTCCATGAGGTCTCG
Chr30	mireap	precursor	9262915	9262978	.	+	.	ID=novel-m0793;Count=11;mfe=-21.50
Chr30	mireap	mature-5p	9262925	9262944	.	+	.	ID=novel-m0793-5p;Parent=novel-m0793;Count=11;Seq=CATGGGACAACACTTTGTGT
Chr30	mireap	precursor	9786859	9786927	.	+	.	ID=novel-m0795;Count=3;mfe=-21.90
Chr30	mireap	mature-3p	9786898	9786917	.	+	.	ID=novel-m0795-3p;Parent=novel-m0795;Count=3;Seq=ATAAATTGTTGTTCTAAGTC
Chr30	mireap	precursor	9927699	9927767	.	+	.	ID=novel-m0796;Count=3;mfe=-21.90
Chr30	mireap	mature-3p	9927738	9927757	.	+	.	ID=novel-m0796-3p;Parent=novel-m0796;Count=3;Seq=ATAAATTGTTGTTCTAAGTC
Chr30	mireap	precursor	11552722	11552797	.	+	.	ID=novel-m0797;Count=3;mfe=-26.90
Chr30	mireap	mature-5p	11552732	11552752	.	+	.	ID=novel-m0797-5p;Parent=novel-m0797;Count=3;Seq=CCGGGTCGGATCAAATGTTTG
Chr30	mireap	precursor	12403239	12403317	.	+	.	ID=novel-m0798;Count=1647;mfe=-31.30
Chr30	mireap	mature-5p	12403249	12403270	.	+	.	ID=novel-m0798-5p;Parent=novel-m0798;Count=1134;Seq=CCTTGTCATTCTTCTCGCCTGT
Chr30	mireap	mature-3p	12403284	12403307	.	+	.	ID=novel-m0798-3p;Parent=novel-m0798;Count=512;Seq=TGGACGGAGAACTGATAAGGGCAT
Chr30	mireap	precursor	4258887	4258960	.	-	.	ID=novel-m0801;Count=345;mfe=-36.20
Chr30	mireap	mature-5p	4258929	4258950	.	-	.	ID=novel-m0801-5p;Parent=novel-m0801;Count=57;Seq=TAGGGTTATTTGCGACGTGAGA
Chr30	mireap	mature-3p	4258897	4258917	.	-	.	ID=novel-m0801-3p;Parent=novel-m0801;Count=287;Seq=TCATATCGCAAATAACCCTTA
Chr30	mireap	precursor	4259260	4259333	.	-	.	ID=novel-m0802;Count=272;mfe=-35.60
Chr30	mireap	mature-5p	4259302	4259323	.	-	.	ID=novel-m0802-5p;Parent=novel-m0802;Count=57;Seq=TAGGGTTATTTGCGACGTGAGA
Chr30	mireap	mature-3p	4259270	4259290	.	-	.	ID=novel-m0802-3p;Parent=novel-m0802;Count=214;Seq=TCATATCGCAAATAACCCGTA
Chr30	mireap	precursor	4259906	4259980	.	-	.	ID=novel-m0803;Count=289;mfe=-32.80
Chr30	mireap	mature-5p	4259949	4259970	.	-	.	ID=novel-m0803-5p;Parent=novel-m0803;Count=2;Seq=TTGGGGTTATTTGCGACGTGGG
Chr30	mireap	mature-3p	4259916	4259936	.	-	.	ID=novel-m0803-3p;Parent=novel-m0803;Count=287;Seq=TCATATCGCAAATAACCCTTA
Chr30	mireap	precursor	9714302	9714374	.	-	.	ID=novel-m0804;Count=4;mfe=-20.20
Chr30	mireap	mature-5p	9714344	9714364	.	-	.	ID=novel-m0804-5p;Parent=novel-m0804;Count=4;Seq=CTGAGTCGGACCAAATGTTTG
Chr30	mireap	precursor	10083023	10083095	.	-	.	ID=novel-m0805;Count=4;mfe=-20.20
Chr30	mireap	mature-5p	10083065	10083085	.	-	.	ID=novel-m0805-5p;Parent=novel-m0805;Count=4;Seq=CTGAGTCGGACCAAATGTTTG
Chr31	mireap	precursor	2276319	2276414	.	+	.	ID=novel-m0808;Count=22;mfe=-25.40
Chr31	mireap	mature-5p	2276329	2276348	.	+	.	ID=novel-m0808-5p;Parent=novel-m0808;Count=22;Seq=TAAGTTACCTGTTTATGACG
Chr31	mireap	precursor	3927398	3927461	.	+	.	ID=novel-m0809;Count=11;mfe=-21.50
Chr31	mireap	mature-5p	3927408	3927427	.	+	.	ID=novel-m0809-5p;Parent=novel-m0809;Count=11;Seq=CATGGGACAACACTTTGTGT
Chr31	mireap	precursor	4621496	4621572	.	+	.	ID=novel-m0810;Count=5;mfe=-24.60
Chr31	mireap	mature-5p	4621506	4621525	.	+	.	ID=novel-m0810-5p;Parent=novel-m0810;Count=5;Seq=CTACATGGGACAACACTTTG
Chr31	mireap	precursor	5314048	5314123	.	+	.	ID=novel-m0812;Count=3;mfe=-25.90
Chr31	mireap	mature-5p	5314058	5314077	.	+	.	ID=novel-m0812-5p;Parent=novel-m0812;Count=3;Seq=CACGGAGTAGGGATGAGAAC
Chr31	mireap	precursor	6586215	6586291	.	+	.	ID=novel-m0813;Count=5;mfe=-26.40
Chr31	mireap	mature-5p	6586225	6586244	.	+	.	ID=novel-m0813-5p;Parent=novel-m0813;Count=5;Seq=CTACATGGGACAACACTTTG
Chr31	mireap	precursor	6688683	6688759	.	+	.	ID=novel-m0814;Count=5;mfe=-24.60
Chr31	mireap	mature-5p	6688693	6688712	.	+	.	ID=novel-m0814-5p;Parent=novel-m0814;Count=5;Seq=CTACATGGGACAACACTTTG
Chr31	mireap	precursor	6713098	6713174	.	+	.	ID=novel-m0815;Count=5;mfe=-24.60
Chr31	mireap	mature-5p	6713108	6713127	.	+	.	ID=novel-m0815-5p;Parent=novel-m0815;Count=5;Seq=CTACATGGGACAACACTTTG
Chr31	mireap	precursor	6737522	6737598	.	+	.	ID=novel-m0816;Count=5;mfe=-24.60
Chr31	mireap	mature-5p	6737532	6737551	.	+	.	ID=novel-m0816-5p;Parent=novel-m0816;Count=5;Seq=CTACATGGGACAACACTTTG
Chr31	mireap	precursor	6761953	6762029	.	+	.	ID=novel-m0817;Count=5;mfe=-24.60
Chr31	mireap	mature-5p	6761963	6761982	.	+	.	ID=novel-m0817-5p;Parent=novel-m0817;Count=5;Seq=CTACATGGGACAACACTTTG
Chr31	mireap	precursor	7556383	7556451	.	+	.	ID=novel-m0818;Count=5;mfe=-18.50
Chr31	mireap	mature-5p	7556392	7556410	.	+	.	ID=novel-m0818-5p;Parent=novel-m0818;Count=2;Seq=CTTCAACGATAGCTTTGAA
Chr31	mireap	mature-3p	7556419	7556441	.	+	.	ID=novel-m0818-3p;Parent=novel-m0818;Count=3;Seq=TAGCAAGCTATGCAGTTGACCTA
Chr31	mireap	precursor	7562979	7563047	.	+	.	ID=novel-m0819;Count=5;mfe=-18.50
Chr31	mireap	mature-5p	7562988	7563006	.	+	.	ID=novel-m0819-5p;Parent=novel-m0819;Count=1;Seq=CTTCAACGATAGCTTTGAA
Chr31	mireap	mature-3p	7563015	7563037	.	+	.	ID=novel-m0819-3p;Parent=novel-m0819;Count=3;Seq=TAGCAAGCTATGCAGTTGACCTA
Chr31	mireap	precursor	7996050	7996113	.	+	.	ID=novel-m0820;Count=11;mfe=-21.50
Chr31	mireap	mature-5p	7996060	7996079	.	+	.	ID=novel-m0820-5p;Parent=novel-m0820;Count=11;Seq=CATGGGACAACACTTTGTGT
Chr31	mireap	precursor	8215031	8215099	.	+	.	ID=novel-m0821;Count=3;mfe=-19.60
Chr31	mireap	mature-5p	8215041	8215060	.	+	.	ID=novel-m0821-5p;Parent=novel-m0821;Count=3;Seq=TGAGTCGGACCAAATGTTTG
Chr31	mireap	precursor	9233041	9233120	.	+	.	ID=novel-m0825;Count=9;mfe=-25.40
Chr31	mireap	mature-3p	9233089	9233110	.	+	.	ID=novel-m0825-3p;Parent=novel-m0825;Count=9;Seq=TAACAAACTAGGACTGCCAGCC
Chr31	mireap	precursor	9852657	9852725	.	+	.	ID=novel-m0826;Count=3;mfe=-21.90
Chr31	mireap	mature-3p	9852696	9852715	.	+	.	ID=novel-m0826-3p;Parent=novel-m0826;Count=3;Seq=ATAAATTGTTGTTCTAAGTC
Chr31	mireap	precursor	9895593	9895666	.	+	.	ID=novel-m0827;Count=19;mfe=-28.30
Chr31	mireap	mature-3p	9895637	9895656	.	+	.	ID=novel-m0827-3p;Parent=novel-m0827;Count=19;Seq=CTGCTGTCCATGAGGTCTCG
Chr31	mireap	precursor	10092173	10092246	.	+	.	ID=novel-m0828;Count=14;mfe=-19.30
Chr31	mireap	mature-3p	10092213	10092236	.	+	.	ID=novel-m0828-3p;Parent=novel-m0828;Count=14;Seq=TCATATGTGTTGAGCTAAGTTTTG
Chr31	mireap	precursor	12075455	12075528	.	+	.	ID=novel-m0831;Count=19;mfe=-28.30
Chr31	mireap	mature-3p	12075499	12075518	.	+	.	ID=novel-m0831-3p;Parent=novel-m0831;Count=19;Seq=CTGCTGTCCATGAGGTCTCG
Chr31	mireap	precursor	13429832	13429916	.	+	.	ID=novel-m0834;Count=4;mfe=-27.30
Chr31	mireap	mature-3p	13429887	13429906	.	+	.	ID=novel-m0834-3p;Parent=novel-m0834;Count=3;Seq=TGTTCTAAGTCTGGGTGTAC
Chr31	mireap	precursor	14448334	14448407	.	+	.	ID=novel-m0835;Count=32;mfe=-19.30
Chr31	mireap	mature-3p	14448374	14448397	.	+	.	ID=novel-m0835-3p;Parent=novel-m0835;Count=32;Seq=TCATATGTGTTGAGCTAAGTTTTG
Chr31	mireap	precursor	15872357	15872430	.	+	.	ID=novel-m0840;Count=32;mfe=-19.30
Chr31	mireap	mature-3p	15872397	15872420	.	+	.	ID=novel-m0840-3p;Parent=novel-m0840;Count=32;Seq=TCATATGTGTTGAGCTAAGTTTTG
Chr31	mireap	precursor	18138198	18138261	.	+	.	ID=novel-m0843;Count=11;mfe=-21.50
Chr31	mireap	mature-5p	18138208	18138227	.	+	.	ID=novel-m0843-5p;Parent=novel-m0843;Count=11;Seq=CATGGGACAACACTTTGTGT
Chr31	mireap	precursor	22646964	22647032	.	+	.	ID=novel-m0849;Count=3;mfe=-21.90
Chr31	mireap	mature-3p	22647003	22647022	.	+	.	ID=novel-m0849-3p;Parent=novel-m0849;Count=3;Seq=ATAAATTGTTGTTCTAAGTC
Chr31	mireap	precursor	23548607	23548670	.	+	.	ID=novel-m0850;Count=11;mfe=-21.50
Chr31	mireap	mature-5p	23548617	23548636	.	+	.	ID=novel-m0850-5p;Parent=novel-m0850;Count=11;Seq=CATGGGACAACACTTTGTGT
Chr31	mireap	precursor	24300875	24300948	.	+	.	ID=novel-m0851;Count=32;mfe=-19.30
Chr31	mireap	mature-3p	24300915	24300938	.	+	.	ID=novel-m0851-3p;Parent=novel-m0851;Count=32;Seq=TCATATGTGTTGAGCTAAGTTTTG
Chr31	mireap	precursor	24901018	24901102	.	+	.	ID=novel-m0852;Count=4;mfe=-27.30
Chr31	mireap	mature-3p	24901073	24901092	.	+	.	ID=novel-m0852-3p;Parent=novel-m0852;Count=3;Seq=TGTTCTAAGTCTGGGTGTAC
Chr31	mireap	precursor	25854506	25854589	.	+	.	ID=novel-m0853;Count=3;mfe=-44.90
Chr31	mireap	mature-5p	25854516	25854536	.	+	.	ID=novel-m0853-5p;Parent=novel-m0853;Count=3;Seq=CTCGTGCTGGGGGACTTCAAC
Chr31	mireap	precursor	2885145	2885214	.	-	.	ID=novel-m0855;Count=5;mfe=-26.70
Chr31	mireap	mature-5p	2885184	2885204	.	-	.	ID=novel-m0855-5p;Parent=novel-m0855;Count=5;Seq=TCACAGGTGCATTTGGAGCTG
Chr31	mireap	precursor	7069285	7069357	.	-	.	ID=novel-m0858;Count=4;mfe=-20.20
Chr31	mireap	mature-5p	7069327	7069347	.	-	.	ID=novel-m0858-5p;Parent=novel-m0858;Count=4;Seq=CTGAGTCGGACCAAATGTTTG
Chr31	mireap	precursor	9008432	9008512	.	-	.	ID=novel-m0859;Count=4;mfe=-51.10
Chr31	mireap	mature-3p	9008442	9008461	.	-	.	ID=novel-m0859-3p;Parent=novel-m0859;Count=4;Seq=CTGTGGAACGTGGGGTACGA
Chr31	mireap	precursor	11856087	11856160	.	-	.	ID=novel-m0862;Count=12;mfe=-19.30
Chr31	mireap	mature-3p	11856097	11856120	.	-	.	ID=novel-m0862-3p;Parent=novel-m0862;Count=11;Seq=TCATATGTGTTGAGCTAAGTTTTG
Chr31	mireap	precursor	13426327	13426399	.	-	.	ID=novel-m0864;Count=6;mfe=-19.10
Chr31	mireap	mature-3p	13426337	13426356	.	-	.	ID=novel-m0864-3p;Parent=novel-m0864;Count=6;Seq=TAATGCGGGAGTTGTCTTTT
Chr31	mireap	precursor	14169145	14169225	.	-	.	ID=novel-m0865;Count=8;mfe=-35.40
Chr31	mireap	mature-3p	14169155	14169176	.	-	.	ID=novel-m0865-3p;Parent=novel-m0865;Count=8;Seq=TCACTGGGTTTGCGATGACTGT
Chr31	mireap	precursor	14170203	14170286	.	-	.	ID=novel-m0867;Count=14;mfe=-38.00
Chr31	mireap	mature-3p	14170213	14170235	.	-	.	ID=novel-m0867-3p;Parent=novel-m0867;Count=14;Seq=TCACTGGGTGATGTGATGACTAG
Chr31	mireap	precursor	14172459	14172541	.	-	.	ID=novel-m0869;Count=57;mfe=-39.90
Chr31	mireap	mature-3p	14172469	14172491	.	-	.	ID=novel-m0869-3p;Parent=novel-m0869;Count=57;Seq=TCACTGGGTGATGTGATGACTGG
Chr31	mireap	precursor	14172580	14172659	.	-	.	ID=novel-m0870;Count=54;mfe=-38.20
Chr31	mireap	mature-3p	14172590	14172611	.	-	.	ID=novel-m0870-3p;Parent=novel-m0870;Count=54;Seq=TCACTGGGTTTGTGATGACTGT
Chr31	mireap	precursor	14172885	14172967	.	-	.	ID=novel-m0871;Count=14;mfe=-27.20
Chr31	mireap	mature-3p	14172895	14172917	.	-	.	ID=novel-m0871-3p;Parent=novel-m0871;Count=14;Seq=TCACTGGGTGATGTGATGACTAG
Chr31	mireap	precursor	14174194	14174274	.	-	.	ID=novel-m0872;Count=54;mfe=-30.50
Chr31	mireap	mature-3p	14174204	14174225	.	-	.	ID=novel-m0872-3p;Parent=novel-m0872;Count=54;Seq=TCACTGGGTTTGTGATGACTGT
Chr31	mireap	precursor	14174351	14174432	.	-	.	ID=novel-m0873;Count=22;mfe=-34.60
Chr31	mireap	mature-3p	14174361	14174382	.	-	.	ID=novel-m0873-3p;Parent=novel-m0873;Count=22;Seq=TCACTGGGTCCGTGATGACTGT
Chr31	mireap	precursor	14175361	14175442	.	-	.	ID=novel-m0874;Count=14;mfe=-33.40
Chr31	mireap	mature-3p	14175371	14175393	.	-	.	ID=novel-m0874-3p;Parent=novel-m0874;Count=14;Seq=TCACTGGGTGATGTGATGACTAG
Chr31	mireap	precursor	14175648	14175728	.	-	.	ID=novel-m0875;Count=54;mfe=-34.10
Chr31	mireap	mature-3p	14175658	14175679	.	-	.	ID=novel-m0875-3p;Parent=novel-m0875;Count=54;Seq=TCACTGGGTTTGTGATGACTGT
Chr31	mireap	precursor	14175805	14175885	.	-	.	ID=novel-m0876;Count=22;mfe=-37.30
Chr31	mireap	mature-3p	14175815	14175836	.	-	.	ID=novel-m0876-3p;Parent=novel-m0876;Count=22;Seq=TCACTGGGTCCGTGATGACTGT
Chr31	mireap	precursor	14176066	14176146	.	-	.	ID=novel-m0877;Count=15;mfe=-26.40
Chr31	mireap	mature-3p	14176076	14176097	.	-	.	ID=novel-m0877-3p;Parent=novel-m0877;Count=15;Seq=TCACTGGGTTAGTAATGACTGT
Chr31	mireap	precursor	14176830	14176913	.	-	.	ID=novel-m0878;Count=54;mfe=-30.00
Chr31	mireap	mature-3p	14176840	14176861	.	-	.	ID=novel-m0878-3p;Parent=novel-m0878;Count=54;Seq=TCACTGGGTTTGTGATGACTGT
Chr31	mireap	precursor	14177255	14177338	.	-	.	ID=novel-m0879;Count=57;mfe=-35.40
Chr31	mireap	mature-3p	14177265	14177287	.	-	.	ID=novel-m0879-3p;Parent=novel-m0879;Count=57;Seq=TCACTGGGTGATGTGATGACTGG
Chr31	mireap	precursor	14177376	14177452	.	-	.	ID=novel-m0880;Count=27;mfe=-32.50
Chr31	mireap	mature-3p	14177386	14177406	.	-	.	ID=novel-m0880-3p;Parent=novel-m0880;Count=27;Seq=TCCAAGGGTGCGTGATGTCTG
Chr31	mireap	precursor	14177505	14177585	.	-	.	ID=novel-m0881;Count=6;mfe=-27.20
Chr31	mireap	mature-3p	14177515	14177536	.	-	.	ID=novel-m0881-3p;Parent=novel-m0881;Count=6;Seq=TTACTGGGTACGTGATAACTGT
Chr31	mireap	precursor	15397501	15397573	.	-	.	ID=novel-m0883;Count=4;mfe=-20.20
Chr31	mireap	mature-5p	15397543	15397563	.	-	.	ID=novel-m0883-5p;Parent=novel-m0883;Count=4;Seq=CTGAGTCGGACCAAATGTTTG
Chr31	mireap	precursor	15685935	15686007	.	-	.	ID=novel-m0885;Count=4;mfe=-20.20
Chr31	mireap	mature-5p	15685977	15685997	.	-	.	ID=novel-m0885-5p;Parent=novel-m0885;Count=4;Seq=CTGAGTCGGACCAAATGTTTG
Chr31	mireap	precursor	15758906	15758979	.	-	.	ID=novel-m0886;Count=11;mfe=-19.30
Chr31	mireap	mature-3p	15758916	15758939	.	-	.	ID=novel-m0886-3p;Parent=novel-m0886;Count=11;Seq=TCATATGTGTTGAGCTAAGTTTTG
Chr31	mireap	precursor	16539182	16539264	.	-	.	ID=novel-m0889;Count=11;mfe=-24.00
Chr31	mireap	mature-3p	16539192	16539211	.	-	.	ID=novel-m0889-3p;Parent=novel-m0889;Count=11;Seq=AAATTGTTGTTCTAAGTCTG
Chr31	mireap	precursor	19202150	19202222	.	-	.	ID=novel-m0890;Count=6;mfe=-19.10
Chr31	mireap	mature-3p	19202160	19202179	.	-	.	ID=novel-m0890-3p;Parent=novel-m0890;Count=6;Seq=TAATGCGGGAGTTGTCTTTT
Chr31	mireap	precursor	20281838	20281910	.	-	.	ID=novel-m0891;Count=6;mfe=-19.10
Chr31	mireap	mature-3p	20281848	20281867	.	-	.	ID=novel-m0891-3p;Parent=novel-m0891;Count=6;Seq=TAATGCGGGAGTTGTCTTTT
Chr31	mireap	precursor	20608863	20608935	.	-	.	ID=novel-m0892;Count=4;mfe=-20.20
Chr31	mireap	mature-5p	20608905	20608925	.	-	.	ID=novel-m0892-5p;Parent=novel-m0892;Count=4;Seq=CTGAGTCGGACCAAATGTTTG
Chr31	mireap	precursor	23078863	23078935	.	-	.	ID=novel-m0893;Count=4;mfe=-20.20
Chr31	mireap	mature-5p	23078905	23078925	.	-	.	ID=novel-m0893-5p;Parent=novel-m0893;Count=4;Seq=CTGAGTCGGACCAAATGTTTG
Chr31	mireap	precursor	25826642	25826714	.	-	.	ID=novel-m0894;Count=4;mfe=-20.20
Chr31	mireap	mature-5p	25826684	25826704	.	-	.	ID=novel-m0894-5p;Parent=novel-m0894;Count=4;Seq=CTGAGTCGGACCAAATGTTTG
ptg000005l_ERROPOS14702325	mireap	precursor	219902	219974	.	+	.	ID=novel-m0897;Count=3;mfe=-25.10
ptg000005l_ERROPOS14702325	mireap	mature-5p	219912	219932	.	+	.	ID=novel-m0897-5p;Parent=novel-m0897;Count=3;Seq=CCGGGTCGGATCAAATGTTTG
ptg000014l_ERROPOS291790	mireap	precursor	53366	53449	.	+	.	ID=novel-m0901;Count=43;mfe=-28.10
ptg000014l_ERROPOS291790	mireap	mature-3p	53417	53439	.	+	.	ID=novel-m0901-3p;Parent=novel-m0901;Count=43;Seq=TATACATTTTCCTTTTTGTCAAT
ptg000014l_ERROPOS291790	mireap	precursor	77296	77374	.	+	.	ID=novel-m0903;Count=5;mfe=-31.50
ptg000014l_ERROPOS291790	mireap	mature-3p	77345	77364	.	+	.	ID=novel-m0903-3p;Parent=novel-m0903;Count=5;Seq=TCGTTATCTTCCCTTTTGTG
ptg000014l_ERROPOS291790	mireap	precursor	81044	81127	.	+	.	ID=novel-m0904;Count=43;mfe=-28.10
ptg000014l_ERROPOS291790	mireap	mature-3p	81095	81117	.	+	.	ID=novel-m0904-3p;Parent=novel-m0904;Count=43;Seq=TATACATTTTCCTTTTTGTCAAT
ptg000014l_ERROPOS291790	mireap	precursor	39815	39895	.	-	.	ID=novel-m0906;Count=5;mfe=-31.50
ptg000014l_ERROPOS291790	mireap	mature-3p	39825	39845	.	-	.	ID=novel-m0906-3p;Parent=novel-m0906;Count=5;Seq=TCGTTATCTTCCCTTTTGTGG
ptg000014l_ERROPOS291790	mireap	precursor	44319	44396	.	-	.	ID=novel-m0907;Count=3;mfe=-23.50
ptg000014l_ERROPOS291790	mireap	mature-5p	44367	44386	.	-	.	ID=novel-m0907-5p;Parent=novel-m0907;Count=3;Seq=CCTGCATGGGACAACACTTT
ptg000014l_ERROPOS291790	mireap	precursor	92188	92271	.	-	.	ID=novel-m0908;Count=43;mfe=-28.10
ptg000014l_ERROPOS291790	mireap	mature-3p	92198	92220	.	-	.	ID=novel-m0908-3p;Parent=novel-m0908;Count=43;Seq=TATACATTTTCCTTTTTGTCAAT
ptg000047l	mireap	precursor	80952	81027	.	+	.	ID=novel-m0909;Count=3;mfe=-26.90
ptg000047l	mireap	mature-5p	80962	80982	.	+	.	ID=novel-m0909-5p;Parent=novel-m0909;Count=3;Seq=CCGGGTCGGATCAAATGTTTG
ptg000056l	mireap	precursor	168126	168194	.	+	.	ID=novel-m0911;Count=3;mfe=-21.90
ptg000056l	mireap	mature-3p	168165	168184	.	+	.	ID=novel-m0911-3p;Parent=novel-m0911;Count=3;Seq=ATAAATTGTTGTTCTAAGTC
ptg000072l	mireap	precursor	18004	18070	.	+	.	ID=novel-m0917;Count=3;mfe=-38.20
ptg000072l	mireap	mature-5p	18014	18033	.	+	.	ID=novel-m0917-5p;Parent=novel-m0917;Count=3;Seq=CTGGAGCGCCTCCACGGTGG
ptg000072l	mireap	precursor	24160	24230	.	+	.	ID=novel-m0918;Count=3;mfe=-32.70
ptg000072l	mireap	mature-3p	24201	24220	.	+	.	ID=novel-m0918-3p;Parent=novel-m0918;Count=3;Seq=CGCAGAAGGTCGCGACCGCG
ptg000080l	mireap	precursor	90455	90538	.	+	.	ID=novel-m0922;Count=3;mfe=-44.90
ptg000080l	mireap	mature-5p	90465	90485	.	+	.	ID=novel-m0922-5p;Parent=novel-m0922;Count=3;Seq=CTCGTGCTGGGGGACTTCAAC
ptg000089l	mireap	precursor	41482	41565	.	+	.	ID=novel-m0923;Count=3;mfe=-44.90
ptg000089l	mireap	mature-5p	41492	41512	.	+	.	ID=novel-m0923-5p;Parent=novel-m0923;Count=3;Seq=CTCGTGCTGGGGGACTTCAAC
ptg000105l	mireap	precursor	18257	18352	.	-	.	ID=novel-m0926;Count=3;mfe=-39.80
ptg000105l	mireap	mature-3p	18267	18287	.	-	.	ID=novel-m0926-3p;Parent=novel-m0926;Count=3;Seq=GTATATGCGAGCGTGTGTGCG
ptg000127l	mireap	precursor	13548	13616	.	+	.	ID=novel-m0932;Count=5;mfe=-18.50
ptg000127l	mireap	mature-5p	13557	13575	.	+	.	ID=novel-m0932-5p;Parent=novel-m0932;Count=1;Seq=CTTCAACGATAGCTTTGAA
ptg000127l	mireap	mature-3p	13584	13606	.	+	.	ID=novel-m0932-3p;Parent=novel-m0932;Count=3;Seq=TAGCAAGCTATGCAGTTGACCTA
ptg000157l	mireap	precursor	17136	17204	.	+	.	ID=novel-m0937;Count=4;mfe=-18.50
ptg000157l	mireap	mature-3p	17172	17194	.	+	.	ID=novel-m0937-3p;Parent=novel-m0937;Count=3;Seq=TAGCAAGCTATGCAGTTGACCTA
ptg000179l	mireap	precursor	34821	34901	.	-	.	ID=novel-m0940;Count=4;mfe=-51.10
ptg000179l	mireap	mature-3p	34831	34850	.	-	.	ID=novel-m0940-3p;Parent=novel-m0940;Count=4;Seq=CTGTGGAACGTGGGGTACGA

## Sheet: Table S5
Table S5: Genomic locations and sequences information of all bioinformatically predicted novel miRNA candidates
miRNA	Location	Sequence
>novel-m0001-5p	Chr01:405678-405700:+	UACCCUGUAAGACCAUGCUUUUG
>novel-m0001-3p	Chr01:405715-405736:+	GAAGCUCGUCUCUACAGGAAUG
>novel-m0002-5p	Chr01:521880-521902:+	ACCCUGUAGAUCCGGUCUUUUGU
>novel-m0004-5p	Chr01:3020760-3020780:+	GACAUCUUUCACAAAUUCAGG
>novel-m0004-3p	Chr01:3020794-3020813:+	UGAAUUAGGGAAAGAUCUCA
>novel-m0005-3p	Chr01:3096179-3096199:+	GUUCUUCCGAAACAUGUCAAC
>novel-m0007-5p	Chr01:7757173-7757192:+	CACGGAGUAGGGAUGAGAAC
>novel-m0011-5p	Chr01:15832371-15832390:+	CUGACGCAGGUGCUUUCCGG
>novel-m0014-5p	Chr01:18779293-18779315:+	CGGGGGGAGUAAUCGACUUGACU
>novel-m0014-3p	Chr01:18779330-18779351:+	UCAGUCUUUUUCUCUCUCCUAU
>novel-m0015-5p	Chr01:18779426-18779448:+	UGAGGUCGAGGAUUACGCAAGCU
>novel-m0015-3p	Chr01:18779465-18779486:+	CUGCGAAACCCUUGAAUUUUCU
>novel-m0017-3p	Chr01:20931395-20931416:+	UAGUACAAUUAGUUCAGUCACA
>novel-m0018-5p	Chr01:22348619-22348638:+	CUGGAGCGCCUCCACGGUGG
>novel-m0019-5p	Chr01:22418227-22418246:+	CUGACGCAGGUGCUUUCCGG
>novel-m0020-3p	Chr01:23540552-23540573:+	CUUUGCCCUCAGAAACCGAAAG
>novel-m0021-5p	Chr01:23540765-23540784:+	UCGGUUUUGAGGGUGAAACU
>novel-m0021-3p	Chr01:23540800-23540821:+	CUUUGCCCUCAGAAACUGAAAC
>novel-m0022-5p	Chr01:23541017-23541036:+	UCGGUUGUGAGGGUGAAACU
>novel-m0022-3p	Chr01:23541052-23541070:+	CUUUGCCCUCAGAAACUGA
>novel-m0023-5p	Chr01:23541269-23541288:+	UCGGUUUUGAGGGUGAAACU
>novel-m0023-3p	Chr01:23541304-23541325:+	CUUUGCCCUCAGAAACUGAAAC
>novel-m0024-5p	Chr01:23541522-23541541:+	UCGGUUUUGAGGGUGAAACU
>novel-m0024-3p	Chr01:23541557-23541578:+	CUUUGCCCUCAGAAACUGAAAC
>novel-m0025-5p	Chr01:23541780-23541799:+	UCGGUUUUGAGGGUGAAACU
>novel-m0025-3p	Chr01:23541815-23541836:+	CUUUGCCCUCAGAAACUGAAAC
>novel-m0026-5p	Chr01:23542033-23542052:+	UCGGUUUUGAGGGUGAAACU
>novel-m0026-3p	Chr01:23542068-23542089:+	CUUUGCCCUCAGAAACUGAAAC
>novel-m0027-5p	Chr01:23542286-23542305:+	UCGGUUUUGAGGGUGAAACU
>novel-m0027-3p	Chr01:23542321-23542343:+	CUUUGCCCUCAGAAACUGAAACA
>novel-m0028-5p	Chr01:23542544-23542563:+	UCGGUUUUGAGGGUGAAACU
>novel-m0028-3p	Chr01:23542579-23542601:+	CUUUGCCCUCAGAAACUGAAACA
>novel-m0029-5p	Chr01:23542797-23542816:+	UCGGUUUUGAGGGUGAAACU
>novel-m0029-3p	Chr01:23542832-23542853:+	CUUUGCCCUCAGAAACUGAAAC
>novel-m0030-5p	Chr01:23543050-23543069:+	UCGGUUUUGAGGGUGAAACU
>novel-m0030-3p	Chr01:23543085-23543103:+	CUUUGCCCUCAGAAACUGA
>novel-m0031-5p	Chr01:23543396-23543415:+	UCGGUUUUGAGGGUGAAACU
>novel-m0031-3p	Chr01:23543431-23543452:+	CUUCGCCCUCAGAAACUGAAAC
>novel-m0032-5p	Chr01:23543649-23543668:+	UCGGUUUUGAGGGUGAAACU
>novel-m0032-3p	Chr01:23543684-23543705:+	CUUUGCCCUCAGAAACUGAAAC
>novel-m0033-5p	Chr01:23543902-23543921:+	UCGGUUUUGAGGGUGAAACU
>novel-m0033-3p	Chr01:23543937-23543958:+	CUUUGCCCUCAGAAACUGAAAC
>novel-m0034-5p	Chr01:23544155-23544174:+	UCGGUUUUGAGGGUGAAACU
>novel-m0034-3p	Chr01:23544190-23544211:+	CUUUGCCCUCAGAAACUGAAAC
>novel-m0035-5p	Chr01:23544407-23544426:+	UCGGUUUUGAGGGUGAAACU
>novel-m0035-3p	Chr01:23544442-23544464:+	CUUUGCCCUCAGAAACUGAAACA
>novel-m0036-5p	Chr01:23544660-23544679:+	UCGGUUUUGAGGGUGAAACU
>novel-m0036-3p	Chr01:23544695-23544716:+	CUUUGCCCUCAGAAACUGAAAC
>novel-m0037-5p	Chr01:23544911-23544930:+	UCGGUUUUGAGGAUGAAACU
>novel-m0037-3p	Chr01:23544946-23544964:+	CUUUGCCCUCAGAAACUGA
>novel-m0038-5p	Chr01:23545257-23545276:+	UCGGUUUUGAGGGUGAAACU
>novel-m0038-3p	Chr01:23545292-23545313:+	CUUUGCCCUCAGAAAAUGAAAC
>novel-m0039-5p	Chr01:23545505-23545524:+	UCGGUUUUGAGGGUGAAACU
>novel-m0039-3p	Chr01:23545540-23545561:+	CUUUGCCCUCAGAAACUGAAAC
>novel-m0040-5p	Chr01:23545757-23545776:+	UCGGUUUUGAGGGUGAAACU
>novel-m0040-3p	Chr01:23545791-23545812:+	CUUUGCCCUCAGAAACUGAAAC
>novel-m0041-5p	Chr01:23546249-23546268:+	UCGGUUUUGAGGGUGAAACU
>novel-m0041-3p	Chr01:23546284-23546305:+	CUUUGCCCUCAGAAACUGAAAC
>novel-m0042-5p	Chr01:23546502-23546521:+	UCGGUUUUGAGGGUGAAACU
>novel-m0042-3p	Chr01:23546537-23546555:+	CUUUGCCCUCAGAAACUGA
>novel-m0043-5p	Chr01:23547001-23547020:+	UCGGUUUUGAGGGUGAAACU
>novel-m0043-3p	Chr01:23547036-23547057:+	CUUUGCCCUCAGAAACUGAAAC
>novel-m0044-5p	Chr01:23547254-23547272:+	UCGGUUUUGAGGGUGAAAC
>novel-m0044-3p	Chr01:23547289-23547310:+	CUUUGCCCUCAGAAACCGAAAG
>novel-m0045-5p	Chr01:23547502-23547520:+	UCGGUUUUGAGGGUGAAAC
>novel-m0045-3p	Chr01:23547537-23547558:+	CUUUGCCCUCAGAAACCGAAAG
>novel-m0046-5p	Chr01:23547750-23547768:+	UCGGUUUUGAGGGUGAAAC
>novel-m0046-3p	Chr01:23547785-23547806:+	CUUUGCCCUCAGAAACCGAAAG
>novel-m0047-5p	Chr01:23548006-23548025:+	UCGAUUCUGAGGGCCAAGCU
>novel-m0047-3p	Chr01:23548041-23548061:+	CUUUGCCCUUAGAAACGUAUA
>novel-m0049-3p	Chr01:24775103-24775126:+	CGUUCCACUCUAACUGCCAGUCUG
>novel-m0051-5p	Chr01:327284-327306:-	UACCCUGUAGGUCCGGGCUAUUG
>novel-m0051-3p	Chr01:327246-327267:-	AAAGCUCGACCCUACAGGUAUG
>novel-m0052-5p	Chr01:329690-329712:-	UACCCUGCAGAUCCGGUCUCUUG
>novel-m0053-5p	Chr01:608752-608774:-	ACCCUGUAGAUCCGGUCUUUUGU
>novel-m0055-5p	Chr01:672979-673001:-	CCCUGUAGAUCCGGGCUUUUGUA
>novel-m0055-3p	Chr01:672942-672964:-	GAAGCUCGUCUCUACAGGUAUCU
>novel-m0056-5p	Chr01:684362-684384:-	UACCCUGUAGAUCCGCAUUUUUG
>novel-m0057-5p	Chr01:753526-753549:-	UACCCUGUCAGACCACACUAUUUG
>novel-m0058-5p	Chr01:778175-778197:-	CCCUGUAGAUCCGGGCUUUUGUA
>novel-m0058-3p	Chr01:778140-778160:-	GAAGCUCGUCUCUACAGGCAU
>novel-m0059-3p	Chr01:1898233-1898254:-	UCGAUUGUCUUGCUGUUCUGAU
>novel-m0060-3p	Chr01:3451093-3451115:-	CCAUUCUUCCGAAACAUGCUCUU
>novel-m0061-3p	Chr01:3569344-3569365:-	CUUUCUUCCGAAGCAUGUCUCU
>novel-m0062-3p	Chr01:3814404-3814427:-	UCAUAUGUGUUGAGCUAAGUUUUG
>novel-m0066-5p	Chr01:16625238-16625261:-	CCGACAAAGUGGUUGUGGCUUAUG
>novel-m0066-3p	Chr01:16625200-16625222:-	UAUCACAGCCAGCUUUGUUGACU
>novel-m0067-5p	Chr01:16625484-16625505:-	CUCACAAAGUGGUUGUUAUGUG
>novel-m0067-3p	Chr01:16625442-16625465:-	UCACAGCCAGCUUUGAUGAGCGAU
>novel-m0068-5p	Chr01:16625715-16625737:-	UGUCAAAGCGGCGGUGAAAUGUA
>novel-m0069-5p	Chr01:16625899-16625920:-	CAUCAAAGUCGGUUUGUCAUAG
>novel-m0069-3p	Chr01:16625862-16625883:-	UCACAGCCAGCUUUGAUGAGCA
>novel-m0070-5p	Chr01:16640674-16640697:-	UGAAAGACAUGGGUAGGGAGAUGU
>novel-m0070-3p	Chr01:16640636-16640657:-	UCUCACUACCUUGUCUUUCAUG
>novel-m0071-5p	Chr01:21568559-21568578:-	CCUGCAUGGGACAACACUUU
>novel-m0072-5p	Chr01:23761916-23761936:-	GGCACUUACCGCAGAAAAUGG
>novel-m0072-3p	Chr01:23761886-23761907:-	UUUUUUUGCUGUAAGUACUUGC
>novel-m0076-5p	Chr02:5436006-5436029:+	UCGACCAGAUUCUUACAGCCCCAU
>novel-m0077-3p	Chr02:7739270-7739292:+	CUUGGUGAUUGUGCUGCCUGUGC
>novel-m0080-5p	Chr02:15052539-15052559:+	CCGGGUCGGAUCAAAUGUUUG
>novel-m0083-3p	Chr02:21941524-21941543:+	CUACUGUGCCAAGUGUUGUG
>novel-m0084-3p	Chr02:22035948-22035969:+	CAUCGUACUACUGACUGCCUUG
>novel-m0086-3p	Chr02:22130486-22130507:+	GAUCUCUACCGGAGGUGCGCCC
>novel-m0089-3p	Chr02:511479-511502:-	UCAUAUGUGUUGAGCUAAGUUUUG
>novel-m0090-5p	Chr02:5956314-5956333:-	CAUGGGACAACACUUUGUGU
>novel-m0091-5p	Chr02:7487393-7487415:-	GAUGAGUGGAGGUUUAGUGCAUG
>novel-m0091-3p	Chr02:7487354-7487376:-	GACUAGAUCCACACUCAUCCAUG
>novel-m0093-5p	Chr02:19222871-19222890:-	CAUGGGACAACACUUUGUGU
>novel-m0094-5p	Chr02:20779176-20779197:-	GCCUCCACUUUAGUGUACACUG
>novel-m0094-3p	Chr02:20779139-20779160:-	GUGCACACUACAGUAGAGACAU
>novel-m0100-5p	Chr03:1659900-1659919:+	CUGGGUCGGACCAAAUGUUU
>novel-m0101-3p	Chr03:2417070-2417090:+	UAGUAGAAAUUAAAUUGGAUU
>novel-m0103-5p	Chr03:3572726-3572745:+	UUGGCCUUGUGGUUUCAGUG
>novel-m0103-3p	Chr03:3572757-3572776:+	GCUUCCUGCUACGCCAAGUG
>novel-m0104-5p	Chr03:5812787-5812806:+	CUGGGUCGGACCAAAUGUUU
>novel-m0105-3p	Chr03:6563602-6563621:+	GUCAUAGGGUAGGUGCGCGG
>novel-m0106-5p	Chr03:8941428-8941447:+	CUGAGUCGGACCAAAUGUUU
>novel-m0107-5p	Chr03:10106785-10106805:+	CCGGGUCGGAUCAAAUGUUUG
>novel-m0108-3p	Chr03:17155001-17155022:+	CGACAGUGCGCUCACACUCAGG
>novel-m0110-3p	Chr03:18888161-18888180:+	CUACUACGCCAAGUGUUGUG
>novel-m0116-3p	Chr03:2181889-2181908:-	CGUAUCCUGAUCAUCUAACU
>novel-m0119-3p	Chr03:14953661-14953682:-	UGGUCUAGAUUGAUAUUUGAUU
>novel-m0121-5p	Chr03:19888059-19888081:-	UCUUUGGUUAUCUAGCUGUAUGA
>novel-m0121-3p	Chr03:19888020-19888043:-	UAAAGCUAGGUUACCGGAGUUAAG
>novel-m0122-3p	Chr03:19943669-19943689:-	CUGGAACGGCUGGACUGAUUU
>novel-m0123-5p	Chr04:50692-50711:+	CUGGGCCGAGUCCUCACUGC
>novel-m0131-5p	Chr04:13150213-13150234:+	CCGUGCUUCCUUACUUCCCAUA
>novel-m0131-3p	Chr04:13150250-13150271:+	UGGAAUGUAAAGAAGUAUGGAG
>novel-m0132-5p	Chr04:13170629-13170650:+	AGCUGGUUGACUUCGGGUCAAA
>novel-m0132-3p	Chr04:13170669-13170690:+	UUGGUCCCCUUCAACCAGCUGU
>novel-m0133-3p	Chr04:16003848-16003867:+	CUACUACGCCAAGUGUUGUG
>novel-m0137-5p	Chr04:772657-772676:-	UGGGGACUGCCAAGAGUACG
>novel-m0139-3p	Chr04:3905449-3905468:-	AAAUUGUUGUUCUAAGUCUG
>novel-m0140-3p	Chr04:4321100-4321119:-	CCGCUUCCUAGUACGUCAAG
>novel-m0141-3p	Chr04:4583337-4583356:-	CUGUGGAACGUGGGGUACGA
>novel-m0143-5p	Chr04:13765052-13765071:-	CAUGGGACAACACUUUGUGU
>novel-m0145-3p	Chr05:1653556-1653576:+	CAAAGCGUUUGGAUUCUAAAA
>novel-m0147-3p	Chr05:2729088-2729108:+	CGUCAUAGGGUAGGUGCGCGG
>novel-m0148-3p	Chr05:3654751-3654770:+	UAGGUGCGCGGGUAUGAGGG
>novel-m0149-3p	Chr05:6575325-6575348:+	UCAUAUGUGUUGAGCUAAGUUUUG
>novel-m0152-5p	Chr05:11526600-11526621:+	UCGGAUACUAGCUAUAAUUACG
>novel-m0152-3p	Chr05:11526630-11526651:+	CAAUUAUAGCUAGUAUCCGAUG
>novel-m0153-3p	Chr05:11687097-11687117:+	UCCACAUUGGCGAGAGAUUAU
>novel-m0155-5p	Chr05:17612133-17612153:+	CCGGGUCGGAUCAAAUGUUUG
>novel-m0158-5p	Chr05:18642381-18642401:+	CCGGGUCGGAUCAAAUGUUUG
>novel-m0159-5p	Chr05:20643209-20643230:+	CAUCUUACCGGGCAGCAUUAGA
>novel-m0159-3p	Chr05:20643248-20643270:+	UAAUACUGUCAGGUAAAGAUGUC
>novel-m0161-5p	Chr05:21558500-21558520:+	CUCGUGCUGGGGGACUUCAAC
>novel-m0163-3p	Chr05:13639129-13639150:-	CACAACCGCGGGUAACACCACG
>novel-m0165-5p	Chr06:281110-281129:+	CCGCGGUCGCGACCUUCUGC
>novel-m0170-3p	Chr06:10322851-10322870:+	UCCUACUGCGCCAAGUGUUG
>novel-m0171-3p	Chr06:10420348-10420370:+	UGCUAGGGAACACUUCGGUCGAA
>novel-m0175-5p	Chr06:17593189-17593208:+	CUGACGCAGGUGCUUUCCGG
>novel-m0176-5p	Chr06:21029437-21029457:+	CUCGUGCUGGGGGACUUCAAC
>novel-m0177-5p	Chr06:3260853-3260872:-	UACAUGGGACAACACUUUGU
>novel-m0178-3p	Chr06:6590885-6590904:-	UUGUCGACGUGUGGUGGGUA
>novel-m0179-5p	Chr06:8660782-8660802:-	CGGGUUUCGCGAUGAUGUAAC
>novel-m0179-3p	Chr06:8660745-8660766:-	UUCGUUGUCGACGAAACCUGCA
>novel-m0180-5p	Chr06:10998784-10998803:-	CAUGGGACAACACUUUGUGU
>novel-m0185-3p	Chr07:5161458-5161477:+	CAUUUUCUCUCCCUCUCUCU
>novel-m0186-5p	Chr07:5235663-5235682:+	CUGACGCAGGUGCUUUCCGG
>novel-m0190-5p	Chr07:17242755-17242774:+	GUUUCUAAUCGCUGAGUGCA
>novel-m0191-3p	Chr07:18410801-18410821:+	GCUCGGCCAACGUGAACUGGA
>novel-m0192-3p	Chr07:1060309-1060328:-	CUGUGGAACGUGGGGUACGA
>novel-m0194-3p	Chr07:4361379-4361402:-	CGUAACGCGCAAAUCUCGGUUCCU
>novel-m0195-3p	Chr07:5841562-5841581:-	CUGUGGAACGUGGGGUACGA
>novel-m0200-3p	Chr08:8078-8099:+	GAUCUCUACCGGAGGUGCGCCC
>novel-m0201-5p	Chr08:347419-347438:+	CAUGGGUAUGUGUGUGUAUG
>novel-m0203-5p	Chr08:624655-624674:+	CCGCGGUCGCGACCUUCUGC
>novel-m0206-5p	Chr08:5227986-5228005:+	CCUCGUACCGGUUCGGGCCC
>novel-m0208-5p	Chr08:9750473-9750492:+	AUACCGAUCGCCUCACUCGA
>novel-m0209-5p	Chr08:10739816-10739835:+	CUGAGUCGGACCAAAUGUUU
>novel-m0210-3p	Chr08:12338538-12338559:+	UAAGUGAUCGUGUCAAUUCCCG
>novel-m0214-5p	Chr08:19502813-19502832:+	CUGACGCAGGUGCUUUCCGG
>novel-m0215-5p	Chr08:19921353-19921372:+	UUGGCCUAGUGGUUUCAGUG
>novel-m0218-3p	Chr08:5534328-5534347:-	UAAUGCGGGAGUUGUCUUUU
>novel-m0219-5p	Chr08:9750502-9750521:-	AUACUGAUCGCCUCACUCGA
>novel-m0219-3p	Chr08:9750472-9750492:-	UCGAGUGAGGCGAUCGGUAUG
>novel-m0222-5p	Chr08:17036656-17036680:-	AUUGUACUUCAUCAGGUGCUCUGGU
>novel-m0222-3p	Chr08:17036621-17036642:-	GGCGCUUGUUGUAGUACACUUA
>novel-m0223-5p	Chr08:17036776-17036798:-	CGCGCUACUCCGGCGCCGGGGCU
>novel-m0223-3p	Chr08:17036744-17036764:-	UCAGGUACCUGAAGUAGCGCG
>novel-m0225-5p	Chr08:19078952-19078973:-	UAACCGUUAUAAAGUACCAGCG
>novel-m0225-3p	Chr08:19078911-19078932:-	CUGGUACAUUUUAACGGUUCGG
>novel-m0228-3p	Chr09:7634174-7634194:+	CGUCAUAGGGUAGGUGCGCGG
>novel-m0230-5p	Chr09:16062350-16062369:+	GUUGCUUCGGUAAGUACCUG
>novel-m0231-3p	Chr09:16331845-16331866:+	GCACAGAACAUGGUCAAGUUGA
>novel-m0232-5p	Chr09:18081280-18081300:+	UGUUACCAUGAGCGUCUCCGU
>novel-m0234-3p	Chr09:19641390-19641409:+	CGAACUGUCUGAUUCUUCUG
>novel-m0235-5p	Chr09:20409615-20409635:+	CUCGUGCUGGGGGACUUCAAC
>novel-m0236-3p	Chr09:2280428-2280447:-	CCUCAGUUAUUUGACUCCUG
>novel-m0238-5p	Chr09:3975636-3975656:-	UAUGCGUGUGGUGUCGGAUAA
>novel-m0240-3p	Chr09:8596475-8596496:-	CAGCGCGUGAUCGUGGUUCGAC
>novel-m0241-3p	Chr09:13303260-13303279:-	CUAAUGCGGGAGUUGUCUUU
>novel-m0245-3p	Chr09:19641343-19641362:-	CGAACUGUCUGAUUCUUCUG
>novel-m0246-3p	Chr10:33458-33477:+	CGCAGAAGGUCGCGACCGCG
>novel-m0248-5p	Chr10:1821386-1821405:+	CUGACGCAGGUGCUUUCCGG
>novel-m0250-3p	Chr10:4623283-4623302:+	CCAUGAGCGUCUCCGUGAUU
>novel-m0252-3p	Chr10:5940787-5940808:+	CGACGUAUCGCCUGAUUGUAAG
>novel-m0253-5p	Chr10:5986506-5986525:+	CUGGAGCGCCUCCACGGUGG
>novel-m0254-5p	Chr10:8507846-8507865:+	GUGUGGUCGUCCUGUUCUUC
>novel-m0256-3p	Chr10:12843408-12843427:+	CUGCUGUCCAUGAGGUCUCG
>novel-m0257-5p	Chr10:15763014-15763033:+	CUGACGCAGGUGCUUUCCGG
>novel-m0258-3p	Chr10:385335-385358:-	UCAUAUGUGUUGAGCUAAGUUUUG
>novel-m0260-3p	Chr10:8571654-8571673:-	AUGGCGUUGUGUGUUAGAUG
>novel-m0262-5p	Chr10:15719972-15719994:-	UGGGGUUUCAAAGCGGCAUGUGC
>novel-m0262-3p	Chr10:15719939-15719960:-	CAAUGCCCUUGGAAAUCCCAAA
>novel-m0263-5p	Chr10:15721667-15721688:-	AGGGUCUUGGCGGUCUGGUCAG
>novel-m0266-5p	Chr11:3293365-3293387:+	GACAUGGCCGGAUACUGACUCGU
>novel-m0267-3p	Chr11:4661977-4661999:+	UUUCACCCUGUUGAACAUUGUGG
>novel-m0270-3p	Chr11:6566878-6566899:+	CAAGUUUAGAGAUUAGUCUGUC
>novel-m0271-3p	Chr11:7357128-7357149:+	UCACAACCUCCUUGAGUGAGCG
>novel-m0272-5p	Chr11:8178990-8179009:+	UUGGCCUAGUGGUUUCAGUG
>novel-m0274-5p	Chr11:10559849-10559868:+	CCGCGGUCGCGACCUUCUGC
>novel-m0276-5p	Chr11:12733205-12733224:+	CAUGGGACAAUACUUUGUGU
>novel-m0277-5p	Chr11:17701243-17701262:+	CGUCGCUCGUAUGUCAGUUU
>novel-m0278-5p	Chr11:1314503-1314524:-	CCGAGCGGAUUGAGCAAACUAU
>novel-m0278-3p	Chr11:1314467-1314487:-	UUUGUUCGCCCCGGCUCGAGU
>novel-m0279-3p	Chr11:6566843-6566864:-	AAGUUUAGAGAUUAGUCUGUCA
>novel-m0280-5p	Chr11:6955780-6955803:-	CCGGACGAACUUCCCAGCUCGGCC
>novel-m0280-3p	Chr11:6955744-6955767:-	UCGGUGGGAUCUUCGUCCGUUUGU
>novel-m0282-3p	Chr11:15053885-15053905:-	CAGUCGUGUUUCGUUCGCAUA
>novel-m0283-5p	Chr11:17753521-17753540:-	UAGUCGGCUAUGUCACUGUG
>novel-m0284-3p	Chr12:250602-250625:+	UCAUAUGUGUUGAGCUAAGUUUUG
>novel-m0290-5p	Chr12:8145348-8145367:+	UACAUGGGACAACACUUUGU
>novel-m0292-5p	Chr12:12450595-12450616:+	UACCCUGUAGAUCCGAAUUUGU
>novel-m0292-3p	Chr12:12450631-12450655:+	CAAAUUCGGUUCUAGAGAGGUUUGU
>novel-m0294-3p	Chr12:13166869-13166888:+	CUGCUGUCCAUGAGGUCUCG
>novel-m0295-3p	Chr12:13775890-13775909:+	CGCAGAAGGUCGCGACCGCG
>novel-m0298-3p	Chr12:7563-7582:-	CUGUGGAACGUGGGGUACGA
>novel-m0299-5p	Chr12:12545808-12545830:-	CCCUGUAGAUCCGGGCUUUUGUA
>novel-m0299-3p	Chr12:12545771-12545793:-	GAAGCUCGUCUCUACAGGUAUCU
>novel-m0301-3p	Chr13:733393-733414:+	AUGAAUCUCGCUUCUAUCACAA
>novel-m0302-3p	Chr13:738390-738411:+	AUGAAUCUCGCUUCUAUCACAA
>novel-m0303-3p	Chr13:740989-741010:+	AUGAAUCUCGCUUCUAUCACAA
>novel-m0304-3p	Chr13:746180-746201:+	AUGAAUCUCGCUUCUAUCACAA
>novel-m0305-3p	Chr13:748780-748801:+	AUGAAUCUCGCUUCUAUCACAA
>novel-m0307-5p	Chr13:827956-827976:+	CUCGUGCUGGGGGACUUCAAC
>novel-m0309-5p	Chr13:2853742-2853761:+	CUGAGUCGGACCAAAUGUUU
>novel-m0311-3p	Chr13:4712696-4712716:+	CGUCAUAGGGUAGGUGCGCGG
>novel-m0312-5p	Chr13:6342172-6342191:+	UACAUGGGACAACACUUUGU
>novel-m0313-5p	Chr13:9317196-9317215:+	UACAUGGGACAACACUUUGU
>novel-m0315-5p	Chr13:13990988-13991007:+	UGAGUCGGACCAAAUGUUUG
>novel-m0317-5p	Chr13:18902492-18902511:+	CCGCGGUCGCGACCUUCUGC
>novel-m0319-5p	Chr13:3982886-3982907:-	CCGCGUUGGACAUUGUGAUUGG
>novel-m0319-3p	Chr13:3982844-3982865:-	AAUCAUAACGCCGAACGCGGUC
>novel-m0320-5p	Chr13:6032729-6032748:-	CAUGGGACAACACUUUGUGU
>novel-m0325-5p	Chr13:15646096-15646115:-	CCUGCAUGGGACAACACUUU
>novel-m0326-3p	Chr13:17718430-17718452:-	UCAGGGACAUCAACCAGUAAACU
>novel-m0335-3p	Chr14:5575995-5576014:+	CUGCUGUCCAUGAGGUCUCG
>novel-m0338-5p	Chr14:9350589-9350608:+	CAUUAUGCGUAUUAUUUCGU
>novel-m0340-5p	Chr14:1193797-1193819:-	GGUAACUCCACCACCGUUGGCGG
>novel-m0340-3p	Chr14:1193764-1193785:-	CAACGGGGGCCGAGUUCCUACU
>novel-m0341-5p	Chr14:2441098-2441121:-	GAUAAGCGGUUGUCUAGUAUCAAG
>novel-m0341-3p	Chr14:2441061-2441082:-	UGACUAGAUUAUCACUUAUCCU
>novel-m0344-5p	Chr14:9350633-9350652:-	CAUUAUGCGUAUUAUUUCGU
>novel-m0345-5p	Chr14:10874668-10874689:-	CGCCUCGUGUCGUUGCCAGCGG
>novel-m0348-3p	Chr15:258828-258849:+	CGAGGAUCACCGUUCACUGAGC
>novel-m0349-3p	Chr15:2116384-2116404:+	CGUCAUAGGGUAGGUGCGCGG
>novel-m0352-5p	Chr15:5080419-5080441:+	UGUCUUUUUCCGCUUUGCUGCUG
>novel-m0352-3p	Chr15:5080460-5080482:+	ACAGCAAAGCGAAAAGGUCUCCU
>novel-m0353-5p	Chr15:5687919-5687938:+	CUGGAGCGCCUCCACGGUGG
>novel-m0354-3p	Chr15:8791002-8791022:+	CACGACCUCCGAUGCUCCAAA
>novel-m0357-5p	Chr15:11029775-11029796:+	UUUGGUUAGGGUAAGCACUAGC
>novel-m0360-3p	Chr15:2109781-2109800:-	AAAUUGUUGUUCUAAGUCUG
>novel-m0361-3p	Chr15:4581960-4581982:-	UAACAACCGCGGGCAAUACCACG
>novel-m0362-3p	Chr15:8790971-8790991:-	CACGACCUCCGAUGCUCCAAA
>novel-m0363-5p	Chr15:12543588-12543607:-	CUACACGGUUGGCCUGGUGG
>novel-m0364-5p	Chr15:12737800-12737821:-	UCUCGCAAUGCUACCCGCGGUU
>novel-m0364-3p	Chr15:12737760-12737781:-	CCACAGGUAACAUUGCGGGGUA
>novel-m0365-3p	Chr15:13686561-13686582:-	UAGGAACUUCAUACCGUGCUCU
>novel-m0366-5p	Chr16:587601-587620:+	CUGGAGCGCCUCCACGGUGG
>novel-m0370-5p	Chr16:5159931-5159950:+	AGUCCGGGCUACUGAAAUGC
>novel-m0372-5p	Chr16:7661285-7661306:+	GGUGUUACGCGUGGUCGUUGUU
>novel-m0372-3p	Chr16:7661319-7661340:+	CAACAACCGCGUAUAACACUGC
>novel-m0373-3p	Chr16:8012746-8012765:+	CUACUGCGCCAAGUGUUGUG
>novel-m0377-3p	Chr16:13841629-13841648:+	CGCAGAAGGUCGCGACCGCG
>novel-m0378-5p	Chr16:16088080-16088099:+	CUGACGCAGGUGCUUUCCGG
>novel-m0379-5p	Chr16:17267352-17267371:+	UAUGUUUGUAAAGAUCCCCG
>novel-m0380-5p	Chr16:3223459-3223478:-	CAUGGGACAACACUUUGUGU
>novel-m0385-5p	Chr16:12792102-12792125:-	CUGGCGCUGGAGUUUCUUGUUUAC
>novel-m0385-3p	Chr16:12792064-12792085:-	CAAUAAACUCGAACGUUCGAAU
>novel-m0389-3p	Chr17:1974873-1974893:+	UAAUGCGGGAGUUGUCUUUUA
>novel-m0390-3p	Chr17:3206860-3206879:+	CGCAGAAGGUCGCGACCGCG
>novel-m0392-3p	Chr17:4058510-4058529:+	GGCGUGUGAUUGGUGAUUGG
>novel-m0393-5p	Chr17:7309444-7309466:+	AGGCAAGAAGUCGGCAUAGCUGU
>novel-m0393-3p	Chr17:7309481-7309502:+	CGGCUGUGUCACUUCGAGCCAG
>novel-m0394-3p	Chr17:9372806-9372825:+	UCCUACUGCGCCAAGUGUUG
>novel-m0395-5p	Chr17:10821493-10821512:+	UACAUGGGACAACACUUUGU
>novel-m0397-3p	Chr17:12005027-12005048:+	ACAAAAUCACUAGUCUUCCAUA
>novel-m0399-3p	Chr17:13267493-13267514:+	UAUUGCUUGAGAAUACACGUAG
>novel-m0404-5p	Chr17:12609715-12609734:-	CCUGCAUGGGACAACACUUU
>novel-m0405-5p	Chr17:12799397-12799416:-	CCCGUGGGAUUUGGAGGCGG
>novel-m0406-5p	Chr17:14574903-14574922:-	CCUGCAUGGGACAACACUUU
>novel-m0408-5p	Chr18:570949-570968:+	CAUGGGUAUGUGUGUGUAUG
>novel-m0409-3p	Chr18:929671-929690:+	CGCAGAAGGUCGCGACCGCG
>novel-m0410-5p	Chr18:1686827-1686848:+	UUGCGUUAGAGUACUAAGGACU
>novel-m0414-5p	Chr18:5236329-5236348:+	UUGGCCUAGUGGUUUCAGUG
>novel-m0415-3p	Chr18:7695334-7695357:+	UCAUAUGUGUUGAGCUAAGUUUUG
>novel-m0416-5p	Chr18:9236436-9236456:+	AGGUGCAAUUUUAUCCGUGCU
>novel-m0417-3p	Chr18:12005812-12005832:+	UAAUGCGGGAGUUGUCUUUUA
>novel-m0418-3p	Chr18:12681263-12681282:+	CGCAGAAGGUCGCGACCGCG
>novel-m0420-3p	Chr18:13019089-13019108:+	CGCAGAAGGUCGCGACCGCG
>novel-m0423-5p	Chr18:16705083-16705103:+	CAGACUCAGUAGGGAAGUGCG
>novel-m0423-3p	Chr18:16705114-16705135:+	CACGUCUCUACUCAGCCCAAUG
>novel-m0426-5p	Chr18:1599179-1599198:-	UACAUGGGACAACACUUUGU
>novel-m0430-5p	Chr18:16259079-16259102:-	CAAAGUAGUGAACGUAAUUUAUCG
>novel-m0430-3p	Chr18:16259039-16259061:-	UAUUAUGCUCAUUACUUUGGAUA
>novel-m0431-3p	Chr19:859044-859065:+	CUAUCUACUGCGCUAAUUGUUG
>novel-m0433-3p	Chr19:4191669-4191688:+	AUAAGAGAGAAAGAGAGAGG
>novel-m0435-3p	Chr19:6303598-6303621:+	UCAUAUGUGUUGAGCUAAGUUUUG
>novel-m0436-3p	Chr19:8064759-8064778:+	UAGGUGCGCGGGUAUGAGGG
>novel-m0438-5p	Chr19:8820783-8820802:+	GUUGCUUCGGUAAGUACCUG
>novel-m0439-5p	Chr19:8861013-8861036:+	UGGCAGUGUGGUUAGCUGGUUGUU
>novel-m0439-3p	Chr19:8861051-8861072:+	AGCCACUAACGACACUUCCUCU
>novel-m0441-3p	Chr19:11870077-11870096:+	CUACUACGCCAAGUGUUGUG
>novel-m0444-3p	Chr19:12644295-12644314:+	CGCAGAAGGUCGCGACCGCG
>novel-m0445-3p	Chr19:13152321-13152340:+	CUGCUGUCCAUGAGGUCUCG
>novel-m0448-5p	Chr19:16961476-16961495:-	CCCGUGGGAUUUGGAGGCGG
>novel-m0449-5p	Chr20:2016759-2016778:+	CUGGAGCGCCUCCACGGUGG
>novel-m0451-5p	Chr20:4613973-4613992:+	UGAGUCGGACCAAAUGUUUG
>novel-m0455-3p	Chr20:8172016-8172035:+	CUACUGCGCCAAGUGUUGUG
>novel-m0456-5p	Chr20:8407322-8407344:+	CGGCUCAUCGUAUGGCAGUUUGC
>novel-m0456-3p	Chr20:8407357-8407378:+	CCAGCUGCCUAGCGAAGGGCAA
>novel-m0457-5p	Chr20:8829396-8829416:+	CUCGUGCUGGGGGACUUCAAC
>novel-m0459-5p	Chr20:11395060-11395083:+	AACUCGACCAGAUUCUUACAGCCC
>novel-m0459-3p	Chr20:11395098-11395119:+	GCACAGAACAUGGUCAAGUUGA
>novel-m0460-5p	Chr20:13430198-13430216:+	CUUCAACGAUAGCUUUGAA
>novel-m0460-3p	Chr20:13430225-13430247:+	UAGCAAGCUAUGCAGUUGACCUA
>novel-m0461-5p	Chr20:11924075-11924094:-	CAUGGGACAACACUUUGUGU
>novel-m0462-5p	Chr20:11981293-11981314:-	AGGCCAUGCAGGCGAAGGAAUA
>novel-m0462-3p	Chr20:11981254-11981274:-	CUCUCUCGCCUCCAUGACCUG
>novel-m0463-5p	Chr20:13037615-13037634:-	CAUGGGACAACACUUUGUGU
>novel-m0464-3p	Chr20:14572520-14572541:-	UUAGUACUGUGGCGUAAUGGUA
>novel-m0467-5p	Chr21:786484-786503:+	AUACUGGACGCGCAACGCAC
>novel-m0469-5p	Chr21:2835609-2835628:+	CUGGGUCGGACCAAAUGUUU
>novel-m0471-3p	Chr21:4097351-4097370:+	CGCAGAAGGUCGCGACCGCG
>novel-m0472-3p	Chr21:5844077-5844096:+	CGCAGAAGGUCGCGACCGCG
>novel-m0475-5p	Chr21:6840502-6840524:+	CUUGGCACUGGGAGAAUUCACAG
>novel-m0475-3p	Chr21:6840541-6840562:+	CGUGAAUUUCCUGAUGCCUCAG
>novel-m0476-5p	Chr21:8716985-8717004:+	CUGGAGCGCCUCCACGGUGG
>novel-m0480-5p	Chr21:10801013-10801032:+	CACGGAGUAGGGAUGAGAAC
>novel-m0484-3p	Chr21:14310801-14310820:+	CGCACUGAAGCGGGCUCCGU
>novel-m0488-5p	Chr21:2700571-2700591:-	UAUAUUCCUGCAUAUGACGCG
>novel-m0488-3p	Chr21:2700538-2700561:-	UGUAUUAUGAUGGGAGAAUAUAUG
>novel-m0491-5p	Chr21:9652180-9652199:-	CCUGCAUGGGACAACACUUU
>novel-m0495-5p	Chr22:2882429-2882448:+	CAUGGGACAAUACUUUGUGU
>novel-m0496-5p	Chr22:3064197-3064217:+	CCGGGUCGGAUCAAAUGUUUG
>novel-m0497-5p	Chr22:3140799-3140818:+	UUGGCCUAGUGGUUUCAGUG
>novel-m0498-5p	Chr22:4943206-4943228:+	CCCACCCAUGGCAAAUGUUUGUG
>novel-m0499-3p	Chr22:6634427-6634447:+	CGUCAUAGGGUAGGUGCGCGG
>novel-m0503-5p	Chr22:68916-68935:-	CACCUCGUCCUCAAAGCUGU
>novel-m0507-5p	Chr22:3938847-3938866:-	CCCUGGAACUGCCUCGUUGG
>novel-m0509-5p	Chr22:13438999-13439021:-	AGGACGCGGUUUGGUGUAAAUUG
>novel-m0509-3p	Chr22:13438960-13438981:-	AAUUGCACCCUACCCGGCCUGC
>novel-m0510-3p	Chr23:1557129-1557152:+	UCAUAUGUGUUGAGCUAAGUUUUG
>novel-m0511-3p	Chr23:2108796-2108815:+	GUCAUAGGGUAGGUGCGCGG
>novel-m0513-3p	Chr23:4285379-4285400:+	UCUAAAGUCUCUAUUCUCGUCU
>novel-m0516-5p	Chr23:7430263-7430282:+	CUGGGUCGGACCAAAUGUUU
>novel-m0520-5p	Chr23:4815280-4815301:-	AUUAGAAUCAGUACGCUUUGUC
>novel-m0520-3p	Chr23:4815238-4815259:-	CAAAACGACCUGAUUCUUUAGU
>novel-m0521-3p	Chr23:5047372-5047394:-	AUCGCAAACACCAAACAUGGUCG
>novel-m0522-5p	Chr23:5599105-5599126:-	UUGUGACCGUCACUAACGGGCA
>novel-m0522-3p	Chr23:5599067-5599088:-	CUCGUUUUGACGAUCGCAAAAU
>novel-m0523-3p	Chr23:9889016-9889036:-	CUGGAACGGCUGGACUGAUUU
>novel-m0526-3p	Chr24:828553-828572:+	CGCAGAAGGUCGCGACCGCG
>novel-m0528-3p	Chr24:6881594-6881617:+	UCAUAUGUGUUGAGCUAAGUUUUG
>novel-m0532-3p	Chr24:9694650-9694670:+	UAAUGCGGGAGUUGUCUUUUA
>novel-m0534-3p	Chr24:12551697-12551716:+	CGGGUCCGAGUGGAGAUCGU
>novel-m0535-5p	Chr24:13745395-13745415:+	CUCGUGCUGGGGGACUUCAAC
>novel-m0536-5p	Chr24:13876200-13876220:+	CUCGUGCUGGGGGACUUCAAC
>novel-m0538-3p	Chr24:4330137-4330156:-	CUGUGGAACGUGGGGUACGA
>novel-m0540-3p	Chr24:8190320-8190343:-	CGGUCACAUGGGUCAAUACUGACU
>novel-m0542-3p	Chr25:967908-967927:+	AUAAAUUGUUGUUCUAAGUC
>novel-m0543-3p	Chr25:2004558-2004577:+	AUAAAUUGUUGUUCUAAGUC
>novel-m0544-5p	Chr25:2346632-2346651:+	GGUAAGCAACGAUGGCGCGG
>novel-m0545-5p	Chr25:3185175-3185194:+	UGAGUCGGACCAAAUGUUUG
>novel-m0546-5p	Chr25:3780848-3780867:+	UGAGUCGGACCAAAUGUUUG
>novel-m0547-3p	Chr25:4843732-4843751:+	UCUAAUAAUCUGUAGCCCUU
>novel-m0548-5p	Chr25:5177612-5177631:+	UGAGUCGGACCAAAUGUUUG
>novel-m0549-3p	Chr25:5218927-5218946:+	CGCAGAAGGUCGCGACCGCG
>novel-m0550-5p	Chr25:6135981-6136000:+	UGAGUCGGACCAAAUGUUUG
>novel-m0551-5p	Chr25:6509458-6509477:+	UUGUGGAAUGUGUUUAGAAU
>novel-m0557-5p	Chr25:7372283-7372301:+	CUUCAACGAUAGCUUUGAA
>novel-m0557-3p	Chr25:7372310-7372332:+	UAGCAAGCUAUGCAGUUGACCUA
>novel-m0559-5p	Chr25:7418900-7418918:+	CUUCAACGAUAGCUUUGAA
>novel-m0559-3p	Chr25:7418927-7418949:+	UAGCAAGCUAUGCAGUUGACCUA
>novel-m0566-5p	Chr25:7551836-7551855:+	UCAACGAUAGCUUUGAACGC
>novel-m0566-3p	Chr25:7551861-7551883:+	UAGCAAGCUAUGCAGUUGACCUA
>novel-m0567-5p	Chr25:7573660-7573679:+	UCAACGAUAGCUUUGAACGC
>novel-m0567-3p	Chr25:7573685-7573707:+	UAGCAAGCUAUGCAGUUGACCUA
>novel-m0568-5p	Chr25:7854760-7854779:+	UGAGUCGGACCAAAUGUUUG
>novel-m0571-5p	Chr25:9156016-9156035:+	UGAGUCGGACCAAAUGUUUG
>novel-m0572-5p	Chr25:9247847-9247866:+	UGAGUCGGACCAAAUGUUUG
>novel-m0573-5p	Chr25:9529840-9529859:+	CAUGGGACAACACUUUGUGU
>novel-m0574-5p	Chr25:9923339-9923358:+	UGAGUCGGACCAAAUGUUUG
>novel-m0575-5p	Chr25:10166555-10166574:+	GACACGAUCGUCGUCUCGCG
>novel-m0576-5p	Chr25:10768834-10768853:+	GACACGAUCGUCGUCUCGCG
>novel-m0604-3p	Chr25:15763431-15763451:+	UCCACAUUGGCGAGAGAUUAU
>novel-m0605-3p	Chr25:15789792-15789815:+	UCAUAUGUGUUGAGCUAAGUUUUG
>novel-m0608-5p	Chr25:17678621-17678640:+	CAUGGGACAACACUUUGUGU
>novel-m0609-3p	Chr25:18499664-18499685:+	CUGCUGUGACAGGACAAUAUGG
>novel-m0611-3p	Chr25:19994844-19994867:+	UCAUAUGUGUUGAGCUAAGUUUUG
>novel-m0612-3p	Chr25:22795299-22795318:+	CGCAGAAGGUCGCGACCGCG
>novel-m0613-5p	Chr25:23023817-23023836:+	UGAGUCGGACCAAAUGUUUG
>novel-m0614-3p	Chr25:23496340-23496359:+	AUAAAUUGUUGUUCUAAGUC
>novel-m0616-3p	Chr25:718076-718099:-	UCAUAUGUGUUGAGCUAAGUUUUG
>novel-m0617-5p	Chr25:890018-890038:-	CUGAGUCGGACCAAAUGUUUG
>novel-m0618-5p	Chr25:1461544-1461564:-	CUGAGUCGGACCAAAUGUUUG
>novel-m0638-5p	Chr25:13925403-13925422:-	CAUGGGACAACACUUUGUGU
>novel-m0639-3p	Chr25:15790910-15790929:-	CUAAGUAAAUUAGUUUCGCC
>novel-m0640-3p	Chr25:16417229-16417248:-	CUGUGGAACGUGGGGUACGA
>novel-m0641-3p	Chr25:17650682-17650702:-	CUGGAACGGCUGGACUGAUUU
>novel-m0642-3p	Chr25:18499629-18499650:-	CUGCUGCGCCCGGACAAGCCGG
>novel-m0644-5p	Chr25:20851335-20851356:-	GGGGUUUCUUUCGGCCUUCAGC
>novel-m0644-3p	Chr25:20851297-20851320:-	GUAGGCCGGCGGAAACUACUUGCU
>novel-m0645-3p	Chr25:21363659-21363678:-	AAAUUGUUGUUCUAAGUCUG
>novel-m0646-3p	Chr25:22119556-22119576:-	CUGGAACGGCUGGACUGAUUU
>novel-m0647-5p	Chr26:1768824-1768843:+	CCGCGGUCGCGACCUUCUGC
>novel-m0649-5p	Chr26:4267766-4267786:+	CCGGGUCGGAUCAAAUGUUUG
>novel-m0652-3p	Chr26:663622-663641:-	CUGUGGAACGUGGGGUACGA
>novel-m0653-3p	Chr26:2205403-2205423:-	CUGGAACGGCUGGACUGAUUU
>novel-m0654-3p	Chr26:7767343-7767362:-	UAAUGCGGGAGUUGUCUUUU
>novel-m0655-3p	Chr26:8067876-8067895:-	CUGUGGAACGUGGGGUACGA
>novel-m0657-3p	Chr26:11273118-11273137:-	UAAUGCGGGAGUUGUCUUUU
>novel-m0658-3p	Chr27:206955-206976:+	UGUGUCGCGCAUAAGUUCCGCU
>novel-m0659-3p	Chr27:2481279-2481300:+	UGGGUGAGUGUGAUGUGAUGGU
>novel-m0660-5p	Chr27:2895044-2895067:+	GGGCCUGAAUUGUUGCUCGAACCU
>novel-m0660-3p	Chr27:2895083-2895104:+	GUGAGCAAACUUUCAGGUGUGU
>novel-m0661-5p	Chr27:5282442-5282463:+	AUUUGAACCGUUAGUGGCGUCU
>novel-m0662-5p	Chr27:6296012-6296031:+	UUGGCCUAGUGGUUUCAGUG
>novel-m0663-5p	Chr27:6724860-6724879:+	CAUGGGACAAUACUUUGUGU
>novel-m0684-5p	Chr27:1255839-1255859:-	UGGAGGUGUGAUCUCUUCACU
>novel-m0684-3p	Chr27:1255803-1255824:-	UGAGAUUCAACUCCUCCAACUU
>novel-m0685-5p	Chr27:1255978-1255999:-	UGGACAGGGGAUCUUGACAGUU
>novel-m0685-3p	Chr27:1255941-1255962:-	CCAGAUCUAUCUUUCCAGCUCA
>novel-m0687-3p	Chr27:4609448-4609468:-	UAACUCGGAUGUGUUUAGCAU
>novel-m0688-3p	Chr27:6801362-6801382:-	CGUUCGACCAACGUGUACUAG
>novel-m0689-5p	Chr27:9405502-9405521:-	CAUACGUCCCCAAGCUAGCC
>novel-m0690-5p	Chr27:9959519-9959540:-	UGGUGUUACCCGAGGUUGUUAU
>novel-m0691-3p	Chr27:10101269-10101289:-	GUAGCGAAUGCGACUGCUGUG
>novel-m0693-3p	Chr28:4032372-4032395:+	UCAUAUGUGUUGAGCUAAGUUUUG
>novel-m0696-5p	Chr28:6361956-6361976:+	GUGGGUGGGUGGUAGGUGGUU
>novel-m0698-5p	Chr28:7592103-7592122:+	CAUGGGACAAUACUUUGUGU
>novel-m0699-5p	Chr28:9910838-9910857:+	GUUGCUUCGGUAAGUACCUG
>novel-m0701-3p	Chr28:10963891-10963914:+	UCAUAUGUGUUGAGCUAAGUUUUG
>novel-m0702-3p	Chr28:11287848-11287867:+	GUCAUAGGGUAGGUGCGCGG
>novel-m0703-5p	Chr28:3588625-3588644:-	CAUGGGACAACACUUUGUGU
>novel-m0704-3p	Chr28:7386186-7386205:-	GAAUCCUGGGUCGGACCAAA
>novel-m0705-3p	Chr28:10287185-10287208:-	UCAUAUGUGUUGAGCUAAGUUUUG
>novel-m0707-3p	Chr29:124909-124932:+	UCAUAUGUGUUGAGCUAAGUUUUG
>novel-m0708-3p	Chr29:1231394-1231413:+	CUACUGUGCCAAGUGUUGUG
>novel-m0712-3p	Chr29:2235414-2235435:+	UGAUAUGUUUUCCUUUUUGUCA
>novel-m0713-3p	Chr29:2241086-2241108:+	UAUACAUUUUCCUUUUUGUCAAU
>novel-m0717-3p	Chr29:2299835-2299854:+	UCGUUAUCUUCCCUUUUGUG
>novel-m0721-3p	Chr29:2343700-2343721:+	UGAUAUGUUUUCCUUUUUGUCA
>novel-m0722-3p	Chr29:2349376-2349398:+	UAUACAUUUUCCUUUUUGUCAAU
>novel-m0724-3p	Chr29:2398160-2398179:+	UCGUUAUCUUCCCUUUUGUG
>novel-m0727-3p	Chr29:2414294-2414316:+	UAUACAUUUUCCUUUUUGUCAAU
>novel-m0731-3p	Chr29:2473043-2473062:+	UCGUUAUCUUCCCUUUUGUG
>novel-m0735-3p	Chr29:2516908-2516929:+	UGAUAUGUUUUCCUUUUUGUCA
>novel-m0736-3p	Chr29:2522584-2522606:+	UAUACAUUUUCCUUUUUGUCAAU
>novel-m0738-3p	Chr29:2571368-2571387:+	UCGUUAUCUUCCCUUUUGUG
>novel-m0741-3p	Chr29:2587502-2587524:+	UAUACAUUUUCCUUUUUGUCAAU
>novel-m0743-3p	Chr29:2611444-2611463:+	UCGUUAUCUUCCCUUUUGUG
>novel-m0744-3p	Chr29:2615160-2615182:+	UAUACAUUUUCCUUUUUGUCAAU
>novel-m0745-3p	Chr29:3172883-3172905:+	CAACUCUGGAGUUUCUACUGUAA
>novel-m0746-5p	Chr29:3741927-3741946:+	UACAUGGGACAACACUUUGU
>novel-m0748-5p	Chr29:6181486-6181505:+	CCGCGGUCGCGACCUUCUGC
>novel-m0754-3p	Chr29:10103035-10103054:+	AUAAAUUGUUGUUCUAAGUC
>novel-m0755-3p	Chr29:11198345-11198368:+	UCAUAUGUGUUGAGCUAAGUUUUG
>novel-m0757-3p	Chr29:14694958-14694977:+	CGCAGAAGGUCGCGACCGCG
>novel-m0758-5p	Chr29:15131243-15131264:+	AUCGAAGAAGUUUCUCUUGAGG
>novel-m0760-5p	Chr29:15771500-15771519:+	CUGACGCAGGUGCUUUCCGG
>novel-m0761-5p	Chr29:16394022-16394041:+	UACAUGGGACAACACUUUGU
>novel-m0762-3p	Chr29:1817207-1817228:-	CUGUCUCGUCAAAUGUGUGCGG
>novel-m0765-3p	Chr29:2389332-2389352:-	UCGUUAUCUUCCCUUUUGUGG
>novel-m0767-5p	Chr29:2405245-2405264:-	CCUGCAUGGGACAACACUUU
>novel-m0770-3p	Chr29:2562540-2562560:-	UCGUUAUCUUCCCUUUUGUGG
>novel-m0772-5p	Chr29:2578453-2578472:-	CCUGCAUGGGACAACACUUU
>novel-m0773-3p	Chr29:2626284-2626306:-	UAUACAUUUUCCUUUUUGUCAAU
>novel-m0774-3p	Chr29:10031266-10031289:-	UCAUAUGUGUUGAGCUAAGUUUUG
>novel-m0776-5p	Chr30:286106-286125:+	CAUGGGACAACACUUUGUGU
>novel-m0778-3p	Chr30:1790210-1790229:+	CGGGUCCGAGUGGAGAUCGU
>novel-m0779-5p	Chr30:1814489-1814510:+	UAGCCUCUCCUUGGCUUUGUCU
>novel-m0779-3p	Chr30:1814529-1814552:+	AGACAUAGCCUGAUAGAGGUUACG
>novel-m0781-5p	Chr30:4321797-4321819:+	GUGGAUCUAAUGGUGUGGAGGGA
>novel-m0782-5p	Chr30:4896478-4896500:+	AAGAGAGCUAUCCGUCGACAGUA
>novel-m0782-3p	Chr30:4896514-4896537:+	CUGUCAUGGAGUUGCUCUCUUUAU
>novel-m0783-3p	Chr30:4948237-4948256:+	CAAAUAUUUGUUUCGGAGUU
>novel-m0784-3p	Chr30:5073466-5073487:+	CGUAACGUCAAACUCGGUGUGU
>novel-m0785-3p	Chr30:7190252-7190271:+	CUGCUGUCCAUGAGGUCUCG
>novel-m0786-5p	Chr30:7322320-7322339:+	CAUGGGACAACACUUUGUGU
>novel-m0788-3p	Chr30:7936927-7936946:+	CUGCUGUCCAUGAGGUCUCG
>novel-m0789-5p	Chr30:8063045-8063064:+	CAUGGGACAACACUUUGUGU
>novel-m0790-3p	Chr30:8623197-8623216:+	AUAAAUUGUUGUUCUAAGUC
>novel-m0792-3p	Chr30:9136816-9136835:+	CUGCUGUCCAUGAGGUCUCG
>novel-m0793-5p	Chr30:9262925-9262944:+	CAUGGGACAACACUUUGUGU
>novel-m0795-3p	Chr30:9786898-9786917:+	AUAAAUUGUUGUUCUAAGUC
>novel-m0796-3p	Chr30:9927738-9927757:+	AUAAAUUGUUGUUCUAAGUC
>novel-m0797-5p	Chr30:11552732-11552752:+	CCGGGUCGGAUCAAAUGUUUG
>novel-m0798-5p	Chr30:12403249-12403270:+	CCUUGUCAUUCUUCUCGCCUGU
>novel-m0798-3p	Chr30:12403284-12403307:+	UGGACGGAGAACUGAUAAGGGCAU
>novel-m0801-5p	Chr30:4258929-4258950:-	UAGGGUUAUUUGCGACGUGAGA
>novel-m0801-3p	Chr30:4258897-4258917:-	UCAUAUCGCAAAUAACCCUUA
>novel-m0802-5p	Chr30:4259302-4259323:-	UAGGGUUAUUUGCGACGUGAGA
>novel-m0802-3p	Chr30:4259270-4259290:-	UCAUAUCGCAAAUAACCCGUA
>novel-m0803-5p	Chr30:4259949-4259970:-	UUGGGGUUAUUUGCGACGUGGG
>novel-m0803-3p	Chr30:4259916-4259936:-	UCAUAUCGCAAAUAACCCUUA
>novel-m0804-5p	Chr30:9714344-9714364:-	CUGAGUCGGACCAAAUGUUUG
>novel-m0805-5p	Chr30:10083065-10083085:-	CUGAGUCGGACCAAAUGUUUG
>novel-m0808-5p	Chr31:2276329-2276348:+	UAAGUUACCUGUUUAUGACG
>novel-m0809-5p	Chr31:3927408-3927427:+	CAUGGGACAACACUUUGUGU
>novel-m0810-5p	Chr31:4621506-4621525:+	CUACAUGGGACAACACUUUG
>novel-m0812-5p	Chr31:5314058-5314077:+	CACGGAGUAGGGAUGAGAAC
>novel-m0813-5p	Chr31:6586225-6586244:+	CUACAUGGGACAACACUUUG
>novel-m0814-5p	Chr31:6688693-6688712:+	CUACAUGGGACAACACUUUG
>novel-m0815-5p	Chr31:6713108-6713127:+	CUACAUGGGACAACACUUUG
>novel-m0816-5p	Chr31:6737532-6737551:+	CUACAUGGGACAACACUUUG
>novel-m0817-5p	Chr31:6761963-6761982:+	CUACAUGGGACAACACUUUG
>novel-m0818-5p	Chr31:7556392-7556410:+	CUUCAACGAUAGCUUUGAA
>novel-m0818-3p	Chr31:7556419-7556441:+	UAGCAAGCUAUGCAGUUGACCUA
>novel-m0819-5p	Chr31:7562988-7563006:+	CUUCAACGAUAGCUUUGAA
>novel-m0819-3p	Chr31:7563015-7563037:+	UAGCAAGCUAUGCAGUUGACCUA
>novel-m0820-5p	Chr31:7996060-7996079:+	CAUGGGACAACACUUUGUGU
>novel-m0821-5p	Chr31:8215041-8215060:+	UGAGUCGGACCAAAUGUUUG
>novel-m0825-3p	Chr31:9233089-9233110:+	UAACAAACUAGGACUGCCAGCC
>novel-m0826-3p	Chr31:9852696-9852715:+	AUAAAUUGUUGUUCUAAGUC
>novel-m0827-3p	Chr31:9895637-9895656:+	CUGCUGUCCAUGAGGUCUCG
>novel-m0828-3p	Chr31:10092213-10092236:+	UCAUAUGUGUUGAGCUAAGUUUUG
>novel-m0831-3p	Chr31:12075499-12075518:+	CUGCUGUCCAUGAGGUCUCG
>novel-m0834-3p	Chr31:13429887-13429906:+	UGUUCUAAGUCUGGGUGUAC
>novel-m0835-3p	Chr31:14448374-14448397:+	UCAUAUGUGUUGAGCUAAGUUUUG
>novel-m0840-3p	Chr31:15872397-15872420:+	UCAUAUGUGUUGAGCUAAGUUUUG
>novel-m0843-5p	Chr31:18138208-18138227:+	CAUGGGACAACACUUUGUGU
>novel-m0849-3p	Chr31:22647003-22647022:+	AUAAAUUGUUGUUCUAAGUC
>novel-m0850-5p	Chr31:23548617-23548636:+	CAUGGGACAACACUUUGUGU
>novel-m0851-3p	Chr31:24300915-24300938:+	UCAUAUGUGUUGAGCUAAGUUUUG
>novel-m0852-3p	Chr31:24901073-24901092:+	UGUUCUAAGUCUGGGUGUAC
>novel-m0853-5p	Chr31:25854516-25854536:+	CUCGUGCUGGGGGACUUCAAC
>novel-m0855-5p	Chr31:2885184-2885204:-	UCACAGGUGCAUUUGGAGCUG
>novel-m0858-5p	Chr31:7069327-7069347:-	CUGAGUCGGACCAAAUGUUUG
>novel-m0859-3p	Chr31:9008442-9008461:-	CUGUGGAACGUGGGGUACGA
>novel-m0862-3p	Chr31:11856097-11856120:-	UCAUAUGUGUUGAGCUAAGUUUUG
>novel-m0864-3p	Chr31:13426337-13426356:-	UAAUGCGGGAGUUGUCUUUU
>novel-m0865-3p	Chr31:14169155-14169176:-	UCACUGGGUUUGCGAUGACUGU
>novel-m0867-3p	Chr31:14170213-14170235:-	UCACUGGGUGAUGUGAUGACUAG
>novel-m0869-3p	Chr31:14172469-14172491:-	UCACUGGGUGAUGUGAUGACUGG
>novel-m0870-3p	Chr31:14172590-14172611:-	UCACUGGGUUUGUGAUGACUGU
>novel-m0871-3p	Chr31:14172895-14172917:-	UCACUGGGUGAUGUGAUGACUAG
>novel-m0872-3p	Chr31:14174204-14174225:-	UCACUGGGUUUGUGAUGACUGU
>novel-m0873-3p	Chr31:14174361-14174382:-	UCACUGGGUCCGUGAUGACUGU
>novel-m0874-3p	Chr31:14175371-14175393:-	UCACUGGGUGAUGUGAUGACUAG
>novel-m0875-3p	Chr31:14175658-14175679:-	UCACUGGGUUUGUGAUGACUGU
>novel-m0876-3p	Chr31:14175815-14175836:-	UCACUGGGUCCGUGAUGACUGU
>novel-m0877-3p	Chr31:14176076-14176097:-	UCACUGGGUUAGUAAUGACUGU
>novel-m0878-3p	Chr31:14176840-14176861:-	UCACUGGGUUUGUGAUGACUGU
>novel-m0879-3p	Chr31:14177265-14177287:-	UCACUGGGUGAUGUGAUGACUGG
>novel-m0880-3p	Chr31:14177386-14177406:-	UCCAAGGGUGCGUGAUGUCUG
>novel-m0881-3p	Chr31:14177515-14177536:-	UUACUGGGUACGUGAUAACUGU
>novel-m0883-5p	Chr31:15397543-15397563:-	CUGAGUCGGACCAAAUGUUUG
>novel-m0885-5p	Chr31:15685977-15685997:-	CUGAGUCGGACCAAAUGUUUG
>novel-m0886-3p	Chr31:15758916-15758939:-	UCAUAUGUGUUGAGCUAAGUUUUG
>novel-m0889-3p	Chr31:16539192-16539211:-	AAAUUGUUGUUCUAAGUCUG
>novel-m0890-3p	Chr31:19202160-19202179:-	UAAUGCGGGAGUUGUCUUUU
>novel-m0891-3p	Chr31:20281848-20281867:-	UAAUGCGGGAGUUGUCUUUU
>novel-m0892-5p	Chr31:20608905-20608925:-	CUGAGUCGGACCAAAUGUUUG
>novel-m0893-5p	Chr31:23078905-23078925:-	CUGAGUCGGACCAAAUGUUUG
>novel-m0894-5p	Chr31:25826684-25826704:-	CUGAGUCGGACCAAAUGUUUG
>novel-m0897-5p	ptg000005l_ERROPOS14702325:219912-219932:+	CCGGGUCGGAUCAAAUGUUUG
>novel-m0901-3p	ptg000014l_ERROPOS291790:53417-53439:+	UAUACAUUUUCCUUUUUGUCAAU
>novel-m0903-3p	ptg000014l_ERROPOS291790:77345-77364:+	UCGUUAUCUUCCCUUUUGUG
>novel-m0904-3p	ptg000014l_ERROPOS291790:81095-81117:+	UAUACAUUUUCCUUUUUGUCAAU
>novel-m0906-3p	ptg000014l_ERROPOS291790:39825-39845:-	UCGUUAUCUUCCCUUUUGUGG
>novel-m0907-5p	ptg000014l_ERROPOS291790:44367-44386:-	CCUGCAUGGGACAACACUUU
>novel-m0908-3p	ptg000014l_ERROPOS291790:92198-92220:-	UAUACAUUUUCCUUUUUGUCAAU
>novel-m0909-5p	ptg000047l:80962-80982:+	CCGGGUCGGAUCAAAUGUUUG
>novel-m0911-3p	ptg000056l:168165-168184:+	AUAAAUUGUUGUUCUAAGUC
>novel-m0917-5p	ptg000072l:18014-18033:+	CUGGAGCGCCUCCACGGUGG
>novel-m0918-3p	ptg000072l:24201-24220:+	CGCAGAAGGUCGCGACCGCG
>novel-m0922-5p	ptg000080l:90465-90485:+	CUCGUGCUGGGGGACUUCAAC
>novel-m0923-5p	ptg000089l:41492-41512:+	CUCGUGCUGGGGGACUUCAAC
>novel-m0926-3p	ptg000105l:18267-18287:-	GUAUAUGCGAGCGUGUGUGCG
>novel-m0932-5p	ptg000127l:13557-13575:+	CUUCAACGAUAGCUUUGAA
>novel-m0932-3p	ptg000127l:13584-13606:+	UAGCAAGCUAUGCAGUUGACCUA
>novel-m0937-3p	ptg000157l:17172-17194:+	UAGCAAGCUAUGCAGUUGACCUA
>novel-m0940-3p	ptg000179l:34831-34850:-	CUGUGGAACGUGGGGUACGA

## Sheet: Table S6
Table S6: Full differential expression statistics of upregulated and downregulated miRNAs in the L1_vs_L4 comparison.
miRNA_id	baseMean	foldChange(L4/L1)	log2FoldChange	pval	padj	Up/Down
animal-miR-9186p	15.1576	13.6212	3.76778	1.07499e-06	0.000470846	Up
animal-miR-87-5p_10	9.32241	21.6115	4.43373	3.58801e-05	0.010477	Up
animal-miR-2a-1-5p	252.463	3.46635	1.79342	6.27344e-05	0.0127219	Up
animal-miR-1970b-5p	99.6394	6.14329	2.61901	0.000280011	0.0408816	Up
animal-let-7-5p_7	618.72	2.19733	1.13575	0.00171491	0.214609	Up
animal-miR-6746-5p	62.2236	17.0976	4.09572	0.00250569	0.274373	Up
animal-miR-971-5p_4	9.25548	5.56994	2.47766	0.00709779	0.690851	Up
animal-miR-5088-5p	889.096	2.73114	1.4495	0.00885171	0.77541	Up
animal-miR-7287-3p	18.4011	3.82606	1.93586	0.0112122	0.83805	Up
animal-miR-274-3p_3	20.0527	3.00174	1.5858	0.0114801	0.83805	Up
animal-miR-6498-3p	13.0576	3.47342	1.79636	0.0128458	0.865607	Up
animal-miR-2285t	70.3383	2.50744	1.32622	0.0162443	0.948666	Up
animal-bantam-5p_2	29.8128	2.30102	1.20227	0.033977	0.998207	Up
animal-miR-4448	79.425	0.17233	-2.53675	2.52504e-08	2.21194e-05	Down
animal-miR-993-3p	501.663	0.390201	-1.35771	7.26135e-05	0.0127219	Down
animal-miR-2796-3p	25.6	0.426128	-1.23064	0.0267097	0.998207	Down

## Sheet: Table S7
Table S7: Full differential expression statistics of upregulated and downregulated miRNAs in the L1_vs_L7 comparison
miRNA_id	baseMean	foldChange(L7/L1)	log2FoldChange	pval	padj	Up/Down
animal-miR-998_4	259.194	0.417046	-1.26172	3.16163e-07	1.45435e-05	Down
animal-miR-11987	82.9018	0.20877	-2.26002	4.0959e-10	3.76823e-08	Down
animal-miR-993b-5p_2	27.5255	0.212473	-2.23465	6.18725e-05	0.00175147	Down
animal-miR-10	620.019	0.476397	-1.06976	9.14274e-07	3.73836e-05	Down
animal-miR-8498	13.9309	0.438764	-1.18848	0.0883056	0.998207	Down
animal-miR-932-3p_8	29.3218	0.462857	-1.11136	0.0366277	0.184093	Down
animal-miR-981_6	127.331	0.449538	-1.15348	0.000233675	0.00573284	Down
animal-miR-7c	29.6991	0.47311	-1.07975	0.0338078	0.179058	Down
animal-miR-92a_4	26.8415	0.374676	-1.41629	0.00527477	0.0506814	Down
animal-miR-1000_2	17.0804	0.336138	-1.57287	0.0123543	0.0857808	Down
animal-miR-4448	91.1263	0.197186	-2.34237	1.65299e-10	2.02767e-08	Down
animal-miR-993-3p	526.245	0.288777	-1.79197	3.38544e-14	6.22922e-12	Down
animal-miR-2796-3p	27.0615	0.337277	-1.56799	0.00389397	0.0409423	Down
animal-miR-9186p	10.6382	8.2794	3.04953	0.000620552	0.0108744	Up
animal-miR-87-5p_10	7.0584	14.6257	3.87044	0.000834338	0.0139562	Up
animal-miR-2a-1-5p	242.027	2.79199	1.4813	1.90865e-07	1.0034e-05	Up
animal-miR-1970b-5p	52.4629	2.3683	1.24385	0.00213569	0.0271012	Up
animal-let-7-5p_7	1122.96	4.15539	2.05498	4.87959e-22	1.79569e-19	Up
animal-miR-6746-5p	26.8228	5.98672	2.58176	9.21427e-06	0.000282571	Up
animal-miR-5088-5p	1103.32	3.12296	1.64291	5.44411e-09	4.00687e-07	Up
animal-miR-274-3p_3	18.8712	2.37265	1.2465	0.0458966	0.21935	Up
animal-miR-6498-3p	12.6409	2.87125	1.52168	0.0347119	0.179058	Up
animal-miR-2285t	92.3111	3.1187	1.64094	6.71058e-05	0.00176392	Up
animal-miR-13a-5p_6	742.269	2.1316	1.09194	8.75597e-06	0.000282571	Up
animal-miR-278-5p_3	94.6058	3.18074	1.66936	1.06238e-07	6.51591e-06	Up
animal-miR-8487	26.0584	2.52489	1.33622	0.0295454	0.164738	Up
animal-let-7-3p_2	2.63712	18.3702	4.1993	0.0193106	0.118438	Up
animal-miR-125b-5p_2	11.1887	5.72972	2.51846	0.00559194	0.0510904	Up
animal-miR-2795	63.9535	2.01072	1.00771	0.00624418	0.0525851	Up
animal-miR-305-3p_2	31.5302	2.72629	1.44694	0.00195694	0.0257198	Up
animal-miR-125a-5p_2	3.28169	22.9421	4.51992	0.0141618	0.0914303	Up
animal-miR-7398e-5p	34.1586	4.83339	2.27304	3.0197e-06	0.000111125	Up
animal-miR-126-3p_7	11.3514	7.21648	2.8513	0.00628735	0.0525851	Up
animal-miR-21_4	7.92962	8.07436	3.01335	0.00896761	0.0660016	Up
animal-miR-29a_6	3.31667	23.3271	4.54393	0.0138101	0.0914303	Up
animal-miR-16b-5p_4	40.7792	16.5576	4.04942	0.00376514	0.0408793	Up
animal-miR-308-3p_2	26.0479	2.20999	1.14404	0.0293693	0.164738	Up
animal-miR-126-3p_10	5.12556	19.3899	4.27723	0.00671359	0.0549023	Up
animal-miR-191-5p_2	4.83148	21.5042	4.42654	0.00755568	0.0579805	Up
animal-let-7i-5p_3	6.79999	22.0907	4.46537	0.0026674	0.0327201	Up
animal-miR-278_4	53.2828	2.33595	1.22401	0.00303426	0.034894	Up
animal-miR-92a_8	3.45838	24.2161	4.5979	0.0115278	0.0815816	Up
animal-miR-191_2	1.87361	25.2894	4.66046	0.038852	0.188126	Up

## Sheet: Table S8
Table S8: Full differential expression statistics of upregulated and downregulated miRNAs in the L4_vs_L7 comparison.
miRNA_id	baseMean	foldChange(L7/L5)	log2FoldChange	pval	padj	Up/Down
animal-miR-79-5p_3	18.3653	2.4115	1.26993	0.0270951	0.965983	Up
animal-miR-1a-5p_4	74.6779	2.33125	1.22111	0.00616407	0.540198	Up
animal-miR-7398e-5p	27.9574	3.00851	1.58905	0.0300646	0.965983	Up
animal-miR-126-3p_7	7.54206	21.44	4.42223	0.0071914	0.540198	Up
animal-miR-21_4	5.28761	25.12	4.65076	0.00580087	0.540198	Up
animal-miR-282-3p_2	22.5856	2.15897	1.11034	0.0391123	0.965983	Up
animal-miR-16b-5p_4	28.8416	27.2099	4.76606	0.000151697	0.0433854	Up
animal-miR-126-3p_10	3.51788	34.7813	5.12024	0.0156944	0.841613	Up
animal-miR-191-5p_2	3.67972	16.5193	4.04608	0.0389002	0.965983	Up
animal-let-7i-5p_3	4.79766	24.5343	4.61673	0.0137109	0.821015	Up
animal-miR-278_4	38.7727	2.36329	1.2408	0.00405723	0.540198	Up
animal-miR-92a_8	2.45579	24.3053	4.6032	0.041932	0.965983	Up
animal-miR-11987	145.75	0.0769234	-3.70043	2.6429e-05	0.0226761	Down
animal-miR-971-5p_4	6.63845	0.0127071	-6.29822	6.41447e-05	0.0275181	Down
animal-miR-1000_2	14.3807	0.281981	-1.82633	0.0030339	0.520617	Down
animal-miR-8301-3p	1865.06	0.220619	-2.18037	0.00654743	0.540198	Down
animal-miR-1692	399.279	0.0912546	-3.45396	0.00857391	0.565878	Down
animal-miR-8117	646.713	0.224668	-2.15413	0.00755522	0.540198	Down

## Sheet: Table S9
Table S9: Per-miRNA summary of predicted target gene counts for the differentially expressed miRNAs
miRNA_id	target_gene_count	target_gene_id_merged
animal-bantam-5p_2	9522	Hcu01G000070, Hcu01G000090, Hcu01G000100, Hcu01G000140, Hcu01G000170, Hcu01G000230, Hcu01G000240, Hcu01G000250, Hcu01G000270, Hcu01G000280, Hcu01G000290, Hcu01G000300, Hcu01G000310, Hcu01G000320, Hcu01G000330, Hcu01G000340, Hcu01G000350, Hcu01G000360, Hcu01G000380, Hcu01G000390, Hcu01G000430, Hcu01G000450, Hcu01G000460, Hcu01G000490, Hcu01G000500, Hcu01G000510, Hcu01G000520, Hcu01G000530, Hcu01G0…
animal-let-7-3p_2	7275	Hcu01G000090, Hcu01G000100, Hcu01G000180, Hcu01G000230, Hcu01G000240, Hcu01G000250, Hcu01G000270, Hcu01G000280, Hcu01G000290, Hcu01G000300, Hcu01G000310, Hcu01G000320, Hcu01G000330, Hcu01G000340, Hcu01G000350, Hcu01G000360, Hcu01G000380, Hcu01G000450, Hcu01G000460, Hcu01G000490, Hcu01G000500, Hcu01G000530, Hcu01G000550, Hcu01G000570, Hcu01G000600, Hcu01G000610, Hcu01G000620, Hcu01G000650, Hcu01G0…
animal-let-7-5p_7	4197	Hcu01G000100, Hcu01G000220, Hcu01G000230, Hcu01G000240, Hcu01G000250, Hcu01G000270, Hcu01G000280, Hcu01G000290, Hcu01G000310, Hcu01G000320, Hcu01G000330, Hcu01G000340, Hcu01G000360, Hcu01G000380, Hcu01G000400, Hcu01G000430, Hcu01G000450, Hcu01G000500, Hcu01G000510, Hcu01G000520, Hcu01G000530, Hcu01G000550, Hcu01G000600, Hcu01G000610, Hcu01G000620, Hcu01G000650, Hcu01G000670, Hcu01G000690, Hcu01G0…
animal-let-7i-5p_3	5791	Hcu01G000010, Hcu01G000050, Hcu01G000090, Hcu01G000100, Hcu01G000210, Hcu01G000230, Hcu01G000250, Hcu01G000270, Hcu01G000280, Hcu01G000310, Hcu01G000320, Hcu01G000330, Hcu01G000340, Hcu01G000350, Hcu01G000360, Hcu01G000380, Hcu01G000430, Hcu01G000440, Hcu01G000460, Hcu01G000490, Hcu01G000500, Hcu01G000570, Hcu01G000580, Hcu01G000600, Hcu01G000610, Hcu01G000620, Hcu01G000650, Hcu01G000670, Hcu01G0…
animal-miR-1000_2	7752	Hcu01G000090, Hcu01G000100, Hcu01G000210, Hcu01G000230, Hcu01G000240, Hcu01G000250, Hcu01G000270, Hcu01G000280, Hcu01G000300, Hcu01G000320, Hcu01G000330, Hcu01G000340, Hcu01G000350, Hcu01G000360, Hcu01G000380, Hcu01G000460, Hcu01G000490, Hcu01G000510, Hcu01G000520, Hcu01G000530, Hcu01G000550, Hcu01G000570, Hcu01G000580, Hcu01G000600, Hcu01G000610, Hcu01G000620, Hcu01G000640, Hcu01G000650, Hcu01G0…
animal-miR-10	3874	Hcu01G000090, Hcu01G000100, Hcu01G000200, Hcu01G000220, Hcu01G000230, Hcu01G000240, Hcu01G000250, Hcu01G000270, Hcu01G000280, Hcu01G000320, Hcu01G000330, Hcu01G000360, Hcu01G000380, Hcu01G000410, Hcu01G000450, Hcu01G000460, Hcu01G000480, Hcu01G000500, Hcu01G000550, Hcu01G000600, Hcu01G000610, Hcu01G000620, Hcu01G000650, Hcu01G000670, Hcu01G000750, Hcu01G000810, Hcu01G000820, Hcu01G000870, Hcu01G0…
animal-miR-11987	5016	Hcu01G000090, Hcu01G000100, Hcu01G000210, Hcu01G000240, Hcu01G000250, Hcu01G000270, Hcu01G000280, Hcu01G000320, Hcu01G000340, Hcu01G000360, Hcu01G000380, Hcu01G000430, Hcu01G000440, Hcu01G000460, Hcu01G000490, Hcu01G000530, Hcu01G000550, Hcu01G000570, Hcu01G000600, Hcu01G000620, Hcu01G000650, Hcu01G000670, Hcu01G000690, Hcu01G000760, Hcu01G000780, Hcu01G000810, Hcu01G000820, Hcu01G000830, Hcu01G0…
animal-miR-125a-5p_2	3283	Hcu01G000010, Hcu01G000050, Hcu01G000090, Hcu01G000100, Hcu01G000230, Hcu01G000250, Hcu01G000270, Hcu01G000280, Hcu01G000290, Hcu01G000320, Hcu01G000380, Hcu01G000410, Hcu01G000420, Hcu01G000450, Hcu01G000460, Hcu01G000500, Hcu01G000550, Hcu01G000570, Hcu01G000600, Hcu01G000620, Hcu01G000650, Hcu01G000670, Hcu01G000730, Hcu01G000750, Hcu01G000760, Hcu01G000870, Hcu01G000900, Hcu01G000920, Hcu01G0…
animal-miR-125b-5p_2	3283	Hcu01G000010, Hcu01G000050, Hcu01G000090, Hcu01G000100, Hcu01G000230, Hcu01G000250, Hcu01G000270, Hcu01G000280, Hcu01G000290, Hcu01G000320, Hcu01G000380, Hcu01G000410, Hcu01G000420, Hcu01G000450, Hcu01G000460, Hcu01G000500, Hcu01G000550, Hcu01G000570, Hcu01G000600, Hcu01G000620, Hcu01G000650, Hcu01G000670, Hcu01G000730, Hcu01G000750, Hcu01G000760, Hcu01G000870, Hcu01G000900, Hcu01G000920, Hcu01G0…
animal-miR-126-3p_10	4093	Hcu01G000090, Hcu01G000100, Hcu01G000190, Hcu01G000230, Hcu01G000240, Hcu01G000250, Hcu01G000270, Hcu01G000280, Hcu01G000290, Hcu01G000300, Hcu01G000320, Hcu01G000330, Hcu01G000340, Hcu01G000360, Hcu01G000380, Hcu01G000410, Hcu01G000430, Hcu01G000440, Hcu01G000460, Hcu01G000480, Hcu01G000490, Hcu01G000500, Hcu01G000550, Hcu01G000600, Hcu01G000650, Hcu01G000660, Hcu01G000670, Hcu01G000720, Hcu01G0…
animal-miR-126-3p_7	3051	Hcu01G000020, Hcu01G000090, Hcu01G000100, Hcu01G000190, Hcu01G000200, Hcu01G000270, Hcu01G000290, Hcu01G000320, Hcu01G000330, Hcu01G000380, Hcu01G000430, Hcu01G000460, Hcu01G000480, Hcu01G000490, Hcu01G000520, Hcu01G000550, Hcu01G000600, Hcu01G000730, Hcu01G000750, Hcu01G000760, Hcu01G000840, Hcu01G000860, Hcu01G000870, Hcu01G000910, Hcu01G000920, Hcu01G000950, Hcu01G000970, Hcu01G001120, Hcu01G0…
animal-miR-13a-5p_6	8605	Hcu01G000090, Hcu01G000100, Hcu01G000230, Hcu01G000240, Hcu01G000250, Hcu01G000270, Hcu01G000280, Hcu01G000290, Hcu01G000300, Hcu01G000310, Hcu01G000320, Hcu01G000330, Hcu01G000340, Hcu01G000350, Hcu01G000360, Hcu01G000370, Hcu01G000380, Hcu01G000430, Hcu01G000460, Hcu01G000490, Hcu01G000500, Hcu01G000510, Hcu01G000520, Hcu01G000530, Hcu01G000550, Hcu01G000570, Hcu01G000600, Hcu01G000610, Hcu01G0…
animal-miR-1692	3900	Hcu01G000010, Hcu01G000050, Hcu01G000100, Hcu01G000250, Hcu01G000270, Hcu01G000280, Hcu01G000310, Hcu01G000320, Hcu01G000330, Hcu01G000350, Hcu01G000360, Hcu01G000380, Hcu01G000550, Hcu01G000600, Hcu01G000610, Hcu01G000650, Hcu01G000660, Hcu01G000690, Hcu01G000730, Hcu01G000750, Hcu01G000760, Hcu01G000780, Hcu01G000850, Hcu01G000870, Hcu01G000890, Hcu01G000950, Hcu01G000960, Hcu01G000980, Hcu01G0…
animal-miR-16b-5p_4	5609	Hcu01G000010, Hcu01G000050, Hcu01G000080, Hcu01G000090, Hcu01G000100, Hcu01G000130, Hcu01G000200, Hcu01G000220, Hcu01G000230, Hcu01G000240, Hcu01G000250, Hcu01G000270, Hcu01G000280, Hcu01G000290, Hcu01G000310, Hcu01G000320, Hcu01G000330, Hcu01G000360, Hcu01G000380, Hcu01G000430, Hcu01G000460, Hcu01G000490, Hcu01G000500, Hcu01G000520, Hcu01G000550, Hcu01G000570, Hcu01G000600, Hcu01G000610, Hcu01G0…
animal-miR-191_2	4903	Hcu01G000090, Hcu01G000100, Hcu01G000210, Hcu01G000220, Hcu01G000240, Hcu01G000250, Hcu01G000270, Hcu01G000290, Hcu01G000300, Hcu01G000330, Hcu01G000360, Hcu01G000380, Hcu01G000480, Hcu01G000490, Hcu01G000500, Hcu01G000520, Hcu01G000550, Hcu01G000570, Hcu01G000600, Hcu01G000610, Hcu01G000650, Hcu01G000660, Hcu01G000670, Hcu01G000710, Hcu01G000720, Hcu01G000730, Hcu01G000750, Hcu01G000760, Hcu01G0…
animal-miR-191-5p_2	4901	Hcu01G000090, Hcu01G000100, Hcu01G000210, Hcu01G000220, Hcu01G000240, Hcu01G000250, Hcu01G000270, Hcu01G000290, Hcu01G000300, Hcu01G000330, Hcu01G000360, Hcu01G000380, Hcu01G000480, Hcu01G000490, Hcu01G000500, Hcu01G000520, Hcu01G000550, Hcu01G000570, Hcu01G000600, Hcu01G000610, Hcu01G000650, Hcu01G000660, Hcu01G000670, Hcu01G000710, Hcu01G000720, Hcu01G000730, Hcu01G000750, Hcu01G000760, Hcu01G0…
animal-miR-1970b-5p	6244	Hcu01G000090, Hcu01G000100, Hcu01G000210, Hcu01G000230, Hcu01G000240, Hcu01G000250, Hcu01G000270, Hcu01G000320, Hcu01G000350, Hcu01G000360, Hcu01G000380, Hcu01G000460, Hcu01G000480, Hcu01G000490, Hcu01G000500, Hcu01G000520, Hcu01G000530, Hcu01G000550, Hcu01G000570, Hcu01G000600, Hcu01G000610, Hcu01G000620, Hcu01G000670, Hcu01G000690, Hcu01G000700, Hcu01G000710, Hcu01G000750, Hcu01G000760, Hcu01G0…
animal-miR-1a-5p_4	3450	Hcu01G000010, Hcu01G000050, Hcu01G000090, Hcu01G000100, Hcu01G000270, Hcu01G000290, Hcu01G000320, Hcu01G000340, Hcu01G000380, Hcu01G000390, Hcu01G000460, Hcu01G000530, Hcu01G000600, Hcu01G000720, Hcu01G000750, Hcu01G000760, Hcu01G000770, Hcu01G000780, Hcu01G000810, Hcu01G000820, Hcu01G000850, Hcu01G000920, Hcu01G000970, Hcu01G000980, Hcu01G001060, Hcu01G001080, Hcu01G001120, Hcu01G001170, Hcu01G0…
animal-miR-21_4	6650	Hcu01G000090, Hcu01G000100, Hcu01G000230, Hcu01G000250, Hcu01G000270, Hcu01G000280, Hcu01G000290, Hcu01G000320, Hcu01G000330, Hcu01G000340, Hcu01G000350, Hcu01G000360, Hcu01G000380, Hcu01G000430, Hcu01G000460, Hcu01G000490, Hcu01G000500, Hcu01G000510, Hcu01G000520, Hcu01G000550, Hcu01G000570, Hcu01G000590, Hcu01G000600, Hcu01G000610, Hcu01G000620, Hcu01G000650, Hcu01G000670, Hcu01G000680, Hcu01G0…
animal-miR-2285t	5338	Hcu01G000090, Hcu01G000210, Hcu01G000240, Hcu01G000270, Hcu01G000320, Hcu01G000360, Hcu01G000380, Hcu01G000400, Hcu01G000450, Hcu01G000460, Hcu01G000490, Hcu01G000530, Hcu01G000550, Hcu01G000570, Hcu01G000600, Hcu01G000610, Hcu01G000620, Hcu01G000650, Hcu01G000680, Hcu01G000730, Hcu01G000750, Hcu01G000760, Hcu01G000770, Hcu01G000790, Hcu01G000820, Hcu01G000850, Hcu01G000870, Hcu01G000900, Hcu01G0…
animal-miR-274-3p_3	8653	Hcu01G000020, Hcu01G000070, Hcu01G000090, Hcu01G000100, Hcu01G000110, Hcu01G000230, Hcu01G000240, Hcu01G000250, Hcu01G000270, Hcu01G000280, Hcu01G000300, Hcu01G000320, Hcu01G000330, Hcu01G000340, Hcu01G000350, Hcu01G000360, Hcu01G000380, Hcu01G000390, Hcu01G000410, Hcu01G000460, Hcu01G000490, Hcu01G000500, Hcu01G000510, Hcu01G000520, Hcu01G000530, Hcu01G000550, Hcu01G000570, Hcu01G000580, Hcu01G0…
animal-miR-278_4	3174	Hcu01G000090, Hcu01G000100, Hcu01G000250, Hcu01G000310, Hcu01G000320, Hcu01G000350, Hcu01G000360, Hcu01G000380, Hcu01G000400, Hcu01G000450, Hcu01G000460, Hcu01G000500, Hcu01G000510, Hcu01G000550, Hcu01G000600, Hcu01G000610, Hcu01G000650, Hcu01G000700, Hcu01G000730, Hcu01G000780, Hcu01G000850, Hcu01G000870, Hcu01G000910, Hcu01G000920, Hcu01G000950, Hcu01G000980, Hcu01G001030, Hcu01G001120, Hcu01G0…
animal-miR-278-5p_3	2516	Hcu01G000010, Hcu01G000030, Hcu01G000050, Hcu01G000090, Hcu01G000100, Hcu01G000270, Hcu01G000320, Hcu01G000330, Hcu01G000360, Hcu01G000380, Hcu01G000550, Hcu01G000560, Hcu01G000600, Hcu01G000610, Hcu01G000650, Hcu01G000710, Hcu01G000750, Hcu01G000760, Hcu01G000780, Hcu01G000820, Hcu01G000850, Hcu01G000920, Hcu01G000950, Hcu01G000980, Hcu01G001000, Hcu01G001200, Hcu01G001360, Hcu01G001390, Hcu01G0…
animal-miR-2795	8844	Hcu01G000090, Hcu01G000100, Hcu01G000110, Hcu01G000120, Hcu01G000210, Hcu01G000230, Hcu01G000240, Hcu01G000250, Hcu01G000270, Hcu01G000280, Hcu01G000290, Hcu01G000300, Hcu01G000320, Hcu01G000330, Hcu01G000340, Hcu01G000350, Hcu01G000360, Hcu01G000380, Hcu01G000400, Hcu01G000410, Hcu01G000430, Hcu01G000460, Hcu01G000480, Hcu01G000490, Hcu01G000500, Hcu01G000510, Hcu01G000520, Hcu01G000530, Hcu01G0…
animal-miR-2796-3p	3489	Hcu01G000010, Hcu01G000050, Hcu01G000090, Hcu01G000100, Hcu01G000130, Hcu01G000160, Hcu01G000220, Hcu01G000230, Hcu01G000250, Hcu01G000270, Hcu01G000280, Hcu01G000330, Hcu01G000340, Hcu01G000360, Hcu01G000440, Hcu01G000460, Hcu01G000550, Hcu01G000570, Hcu01G000600, Hcu01G000610, Hcu01G000620, Hcu01G000650, Hcu01G000670, Hcu01G000730, Hcu01G000750, Hcu01G000760, Hcu01G000800, Hcu01G000830, Hcu01G0…
animal-miR-282-3p_2	5145	Hcu01G000090, Hcu01G000100, Hcu01G000210, Hcu01G000270, Hcu01G000280, Hcu01G000300, Hcu01G000320, Hcu01G000330, Hcu01G000340, Hcu01G000350, Hcu01G000360, Hcu01G000380, Hcu01G000430, Hcu01G000450, Hcu01G000460, Hcu01G000500, Hcu01G000510, Hcu01G000530, Hcu01G000600, Hcu01G000610, Hcu01G000650, Hcu01G000660, Hcu01G000670, Hcu01G000690, Hcu01G000720, Hcu01G000750, Hcu01G000760, Hcu01G000810, Hcu01G0…
animal-miR-29a_6	4104	Hcu01G000010, Hcu01G000050, Hcu01G000090, Hcu01G000100, Hcu01G000240, Hcu01G000250, Hcu01G000270, Hcu01G000320, Hcu01G000360, Hcu01G000380, Hcu01G000430, Hcu01G000460, Hcu01G000480, Hcu01G000520, Hcu01G000550, Hcu01G000600, Hcu01G000610, Hcu01G000650, Hcu01G000710, Hcu01G000760, Hcu01G000770, Hcu01G000790, Hcu01G000870, Hcu01G000910, Hcu01G000920, Hcu01G000950, Hcu01G000970, Hcu01G000980, Hcu01G0…
animal-miR-2a-1-5p	9113	Hcu01G000090, Hcu01G000100, Hcu01G000230, Hcu01G000250, Hcu01G000270, Hcu01G000280, Hcu01G000290, Hcu01G000300, Hcu01G000320, Hcu01G000330, Hcu01G000340, Hcu01G000350, Hcu01G000360, Hcu01G000380, Hcu01G000410, Hcu01G000420, Hcu01G000430, Hcu01G000450, Hcu01G000470, Hcu01G000490, Hcu01G000500, Hcu01G000510, Hcu01G000530, Hcu01G000550, Hcu01G000600, Hcu01G000610, Hcu01G000620, Hcu01G000650, Hcu01G0…
animal-miR-305-3p_2	3906	Hcu01G000020, Hcu01G000090, Hcu01G000100, Hcu01G000160, Hcu01G000250, Hcu01G000270, Hcu01G000280, Hcu01G000320, Hcu01G000330, Hcu01G000340, Hcu01G000360, Hcu01G000380, Hcu01G000400, Hcu01G000430, Hcu01G000440, Hcu01G000460, Hcu01G000490, Hcu01G000550, Hcu01G000600, Hcu01G000610, Hcu01G000620, Hcu01G000650, Hcu01G000670, Hcu01G000690, Hcu01G000710, Hcu01G000750, Hcu01G000760, Hcu01G000770, Hcu01G0…
animal-miR-308-3p_2	6016	Hcu01G000100, Hcu01G000130, Hcu01G000180, Hcu01G000230, Hcu01G000240, Hcu01G000250, Hcu01G000270, Hcu01G000280, Hcu01G000290, Hcu01G000300, Hcu01G000310, Hcu01G000320, Hcu01G000330, Hcu01G000340, Hcu01G000360, Hcu01G000370, Hcu01G000380, Hcu01G000460, Hcu01G000490, Hcu01G000550, Hcu01G000600, Hcu01G000610, Hcu01G000620, Hcu01G000650, Hcu01G000690, Hcu01G000720, Hcu01G000730, Hcu01G000750, Hcu01G0…
animal-miR-4448	4131	Hcu01G000020, Hcu01G000140, Hcu01G000220, Hcu01G000250, Hcu01G000270, Hcu01G000280, Hcu01G000320, Hcu01G000330, Hcu01G000340, Hcu01G000350, Hcu01G000380, Hcu01G000400, Hcu01G000410, Hcu01G000460, Hcu01G000550, Hcu01G000600, Hcu01G000610, Hcu01G000620, Hcu01G000650, Hcu01G000660, Hcu01G000690, Hcu01G000710, Hcu01G000730, Hcu01G000750, Hcu01G000760, Hcu01G000850, Hcu01G000870, Hcu01G000900, Hcu01G0…
animal-miR-5088-5p	2984	Hcu01G000020, Hcu01G000090, Hcu01G000100, Hcu01G000240, Hcu01G000270, Hcu01G000330, Hcu01G000370, Hcu01G000380, Hcu01G000500, Hcu01G000520, Hcu01G000560, Hcu01G000600, Hcu01G000610, Hcu01G000650, Hcu01G000710, Hcu01G000730, Hcu01G000760, Hcu01G000770, Hcu01G000920, Hcu01G000950, Hcu01G000980, Hcu01G001000, Hcu01G001030, Hcu01G001120, Hcu01G001190, Hcu01G001200, Hcu01G001240, Hcu01G001250, Hcu01G0…
animal-miR-6498-3p	4937	Hcu01G000090, Hcu01G000100, Hcu01G000230, Hcu01G000250, Hcu01G000270, Hcu01G000280, Hcu01G000300, Hcu01G000310, Hcu01G000320, Hcu01G000330, Hcu01G000360, Hcu01G000380, Hcu01G000510, Hcu01G000550, Hcu01G000600, Hcu01G000650, Hcu01G000690, Hcu01G000710, Hcu01G000760, Hcu01G000810, Hcu01G000820, Hcu01G000870, Hcu01G000890, Hcu01G000900, Hcu01G000910, Hcu01G000920, Hcu01G000950, Hcu01G000960, Hcu01G0…
animal-miR-6746-5p	3165	Hcu01G000010, Hcu01G000050, Hcu01G000090, Hcu01G000100, Hcu01G000230, Hcu01G000250, Hcu01G000270, Hcu01G000280, Hcu01G000320, Hcu01G000350, Hcu01G000360, Hcu01G000380, Hcu01G000600, Hcu01G000610, Hcu01G000650, Hcu01G000710, Hcu01G000820, Hcu01G000870, Hcu01G000920, Hcu01G000980, Hcu01G001090, Hcu01G001220, Hcu01G001290, Hcu01G001360, Hcu01G001380, Hcu01G001390, Hcu01G001410, Hcu01G001520, Hcu01G0…
animal-miR-7287-3p	4683	Hcu01G000080, Hcu01G000100, Hcu01G000220, Hcu01G000250, Hcu01G000270, Hcu01G000290, Hcu01G000300, Hcu01G000320, Hcu01G000330, Hcu01G000360, Hcu01G000370, Hcu01G000380, Hcu01G000390, Hcu01G000410, Hcu01G000460, Hcu01G000480, Hcu01G000500, Hcu01G000520, Hcu01G000530, Hcu01G000550, Hcu01G000570, Hcu01G000600, Hcu01G000610, Hcu01G000620, Hcu01G000650, Hcu01G000660, Hcu01G000670, Hcu01G000720, Hcu01G0…
animal-miR-7398e-5p	5527	Hcu01G000090, Hcu01G000100, Hcu01G000110, Hcu01G000230, Hcu01G000240, Hcu01G000250, Hcu01G000270, Hcu01G000280, Hcu01G000290, Hcu01G000300, Hcu01G000320, Hcu01G000360, Hcu01G000370, Hcu01G000380, Hcu01G000410, Hcu01G000460, Hcu01G000490, Hcu01G000550, Hcu01G000570, Hcu01G000600, Hcu01G000610, Hcu01G000620, Hcu01G000640, Hcu01G000650, Hcu01G000670, Hcu01G000690, Hcu01G000710, Hcu01G000760, Hcu01G0…
animal-miR-79-5p_3	5058	Hcu01G000090, Hcu01G000100, Hcu01G000230, Hcu01G000270, Hcu01G000280, Hcu01G000350, Hcu01G000360, Hcu01G000380, Hcu01G000390, Hcu01G000460, Hcu01G000490, Hcu01G000500, Hcu01G000530, Hcu01G000550, Hcu01G000600, Hcu01G000610, Hcu01G000620, Hcu01G000650, Hcu01G000660, Hcu01G000670, Hcu01G000710, Hcu01G000750, Hcu01G000760, Hcu01G000810, Hcu01G000820, Hcu01G000860, Hcu01G000870, Hcu01G000890, Hcu01G0…
animal-miR-7c	3822	Hcu01G000020, Hcu01G000090, Hcu01G000100, Hcu01G000270, Hcu01G000280, Hcu01G000320, Hcu01G000330, Hcu01G000360, Hcu01G000380, Hcu01G000490, Hcu01G000510, Hcu01G000600, Hcu01G000610, Hcu01G000620, Hcu01G000640, Hcu01G000670, Hcu01G000680, Hcu01G000730, Hcu01G000750, Hcu01G000760, Hcu01G000780, Hcu01G000810, Hcu01G000820, Hcu01G000850, Hcu01G000870, Hcu01G000890, Hcu01G000900, Hcu01G000920, Hcu01G0…
animal-miR-8117	4015	Hcu01G000090, Hcu01G000100, Hcu01G000240, Hcu01G000270, Hcu01G000320, Hcu01G000360, Hcu01G000380, Hcu01G000410, Hcu01G000450, Hcu01G000460, Hcu01G000490, Hcu01G000500, Hcu01G000510, Hcu01G000550, Hcu01G000590, Hcu01G000600, Hcu01G000610, Hcu01G000650, Hcu01G000670, Hcu01G000690, Hcu01G000750, Hcu01G000760, Hcu01G000770, Hcu01G000850, Hcu01G000870, Hcu01G000900, Hcu01G000910, Hcu01G000920, Hcu01G0…
animal-miR-8301-3p	5285	Hcu01G000090, Hcu01G000100, Hcu01G000230, Hcu01G000240, Hcu01G000270, Hcu01G000290, Hcu01G000320, Hcu01G000330, Hcu01G000350, Hcu01G000360, Hcu01G000380, Hcu01G000460, Hcu01G000500, Hcu01G000550, Hcu01G000590, Hcu01G000600, Hcu01G000610, Hcu01G000650, Hcu01G000670, Hcu01G000690, Hcu01G000710, Hcu01G000730, Hcu01G000750, Hcu01G000760, Hcu01G000780, Hcu01G000810, Hcu01G000820, Hcu01G000850, Hcu01G0…
animal-miR-8487	7139	Hcu01G000090, Hcu01G000100, Hcu01G000110, Hcu01G000140, Hcu01G000160, Hcu01G000230, Hcu01G000240, Hcu01G000250, Hcu01G000270, Hcu01G000280, Hcu01G000290, Hcu01G000300, Hcu01G000310, Hcu01G000320, Hcu01G000330, Hcu01G000340, Hcu01G000350, Hcu01G000360, Hcu01G000380, Hcu01G000400, Hcu01G000430, Hcu01G000440, Hcu01G000460, Hcu01G000480, Hcu01G000500, Hcu01G000510, Hcu01G000530, Hcu01G000550, Hcu01G0…
animal-miR-8498	2786	Hcu01G000090, Hcu01G000100, Hcu01G000270, Hcu01G000320, Hcu01G000330, Hcu01G000350, Hcu01G000360, Hcu01G000380, Hcu01G000420, Hcu01G000460, Hcu01G000490, Hcu01G000500, Hcu01G000520, Hcu01G000530, Hcu01G000550, Hcu01G000600, Hcu01G000610, Hcu01G000620, Hcu01G000650, Hcu01G000690, Hcu01G000730, Hcu01G000750, Hcu01G000820, Hcu01G000840, Hcu01G000950, Hcu01G000970, Hcu01G001000, Hcu01G001030, Hcu01G0…
animal-miR-87-5p_10	3131	Hcu01G000020, Hcu01G000100, Hcu01G000230, Hcu01G000240, Hcu01G000250, Hcu01G000270, Hcu01G000280, Hcu01G000300, Hcu01G000320, Hcu01G000340, Hcu01G000360, Hcu01G000380, Hcu01G000480, Hcu01G000550, Hcu01G000600, Hcu01G000640, Hcu01G000650, Hcu01G000670, Hcu01G000710, Hcu01G000750, Hcu01G000760, Hcu01G000870, Hcu01G000890, Hcu01G000900, Hcu01G000910, Hcu01G000950, Hcu01G000980, Hcu01G001000, Hcu01G0…
animal-miR-9186p	5205	Hcu01G000080, Hcu01G000090, Hcu01G000100, Hcu01G000230, Hcu01G000250, Hcu01G000270, Hcu01G000280, Hcu01G000310, Hcu01G000320, Hcu01G000330, Hcu01G000340, Hcu01G000360, Hcu01G000380, Hcu01G000420, Hcu01G000430, Hcu01G000460, Hcu01G000490, Hcu01G000500, Hcu01G000520, Hcu01G000550, Hcu01G000570, Hcu01G000600, Hcu01G000610, Hcu01G000650, Hcu01G000660, Hcu01G000670, Hcu01G000690, Hcu01G000710, Hcu01G0…
animal-miR-92a_4	6150	Hcu01G000080, Hcu01G000090, Hcu01G000100, Hcu01G000200, Hcu01G000210, Hcu01G000240, Hcu01G000270, Hcu01G000290, Hcu01G000310, Hcu01G000320, Hcu01G000330, Hcu01G000350, Hcu01G000360, Hcu01G000380, Hcu01G000460, Hcu01G000500, Hcu01G000510, Hcu01G000550, Hcu01G000570, Hcu01G000600, Hcu01G000620, Hcu01G000650, Hcu01G000690, Hcu01G000730, Hcu01G000750, Hcu01G000760, Hcu01G000820, Hcu01G000860, Hcu01G0…
animal-miR-92a_8	6147	Hcu01G000080, Hcu01G000090, Hcu01G000100, Hcu01G000200, Hcu01G000210, Hcu01G000240, Hcu01G000270, Hcu01G000290, Hcu01G000310, Hcu01G000320, Hcu01G000330, Hcu01G000350, Hcu01G000360, Hcu01G000380, Hcu01G000460, Hcu01G000500, Hcu01G000510, Hcu01G000550, Hcu01G000570, Hcu01G000600, Hcu01G000620, Hcu01G000650, Hcu01G000690, Hcu01G000730, Hcu01G000750, Hcu01G000760, Hcu01G000820, Hcu01G000860, Hcu01G0…
animal-miR-932-3p_8	5072	Hcu01G000070, Hcu01G000090, Hcu01G000100, Hcu01G000230, Hcu01G000240, Hcu01G000250, Hcu01G000260, Hcu01G000270, Hcu01G000280, Hcu01G000290, Hcu01G000300, Hcu01G000320, Hcu01G000330, Hcu01G000360, Hcu01G000380, Hcu01G000400, Hcu01G000430, Hcu01G000460, Hcu01G000520, Hcu01G000550, Hcu01G000600, Hcu01G000610, Hcu01G000620, Hcu01G000650, Hcu01G000660, Hcu01G000670, Hcu01G000720, Hcu01G000730, Hcu01G0…
animal-miR-971-5p_4	4645	Hcu01G000090, Hcu01G000100, Hcu01G000230, Hcu01G000270, Hcu01G000330, Hcu01G000340, Hcu01G000360, Hcu01G000380, Hcu01G000460, Hcu01G000490, Hcu01G000500, Hcu01G000520, Hcu01G000550, Hcu01G000600, Hcu01G000610, Hcu01G000650, Hcu01G000670, Hcu01G000680, Hcu01G000730, Hcu01G000750, Hcu01G000760, Hcu01G000770, Hcu01G000810, Hcu01G000850, Hcu01G000870, Hcu01G000910, Hcu01G000920, Hcu01G000950, Hcu01G0…
animal-miR-981_6	5563	Hcu01G000090, Hcu01G000100, Hcu01G000140, Hcu01G000210, Hcu01G000230, Hcu01G000240, Hcu01G000250, Hcu01G000270, Hcu01G000290, Hcu01G000300, Hcu01G000320, Hcu01G000330, Hcu01G000340, Hcu01G000360, Hcu01G000380, Hcu01G000400, Hcu01G000460, Hcu01G000480, Hcu01G000490, Hcu01G000520, Hcu01G000530, Hcu01G000540, Hcu01G000550, Hcu01G000570, Hcu01G000590, Hcu01G000600, Hcu01G000610, Hcu01G000650, Hcu01G0…
animal-miR-993-3p	3312	Hcu01G000090, Hcu01G000100, Hcu01G000250, Hcu01G000270, Hcu01G000280, Hcu01G000310, Hcu01G000320, Hcu01G000360, Hcu01G000530, Hcu01G000550, Hcu01G000590, Hcu01G000600, Hcu01G000610, Hcu01G000650, Hcu01G000690, Hcu01G000730, Hcu01G000870, Hcu01G000900, Hcu01G000910, Hcu01G000920, Hcu01G000950, Hcu01G000980, Hcu01G001050, Hcu01G001070, Hcu01G001080, Hcu01G001120, Hcu01G001240, Hcu01G001250, Hcu01G0…
animal-miR-993b-5p_2	3749	Hcu01G000090, Hcu01G000100, Hcu01G000230, Hcu01G000240, Hcu01G000250, Hcu01G000270, Hcu01G000320, Hcu01G000330, Hcu01G000360, Hcu01G000380, Hcu01G000420, Hcu01G000430, Hcu01G000450, Hcu01G000460, Hcu01G000490, Hcu01G000550, Hcu01G000600, Hcu01G000610, Hcu01G000620, Hcu01G000650, Hcu01G000690, Hcu01G000720, Hcu01G000750, Hcu01G000770, Hcu01G000810, Hcu01G000870, Hcu01G000910, Hcu01G000920, Hcu01G0…
animal-miR-998_4	5030	Hcu01G000050, Hcu01G000090, Hcu01G000100, Hcu01G000220, Hcu01G000240, Hcu01G000270, Hcu01G000290, Hcu01G000360, Hcu01G000380, Hcu01G000460, Hcu01G000480, Hcu01G000490, Hcu01G000520, Hcu01G000550, Hcu01G000600, Hcu01G000610, Hcu01G000650, Hcu01G000670, Hcu01G000690, Hcu01G000730, Hcu01G000750, Hcu01G000760, Hcu01G000770, Hcu01G000780, Hcu01G000790, Hcu01G000810, Hcu01G000850, Hcu01G000860, Hcu01G0…
